# Supplementary material for: Reducing pain and discomfort associated with rubber dam clamp placement in children and adolescents: a systematic review and meta-analysis of effectiveness
Source: BMC Oral Health. 2023 Jun 16;23:398. doi: 10.1186/s12903-023-03115-7 (PMC10276393; doi:10.1186/s12903-023-03115-7)
Supplement: Supplementary file 1 — Additional file 1. [file 12903_2023_3115_MOESM1_ESM.zip]

Archive with 4 entries (4 files):
- Clamp-Pain-second search.txt
- Clamp-Pain-systematic review.enl
- For Meta-analysis-24 Ordi-Clamp.xlsx
- Included Studies-24 Ordi-Clamp.xlsx
