# Supplementary material for: Reducing pain and discomfort associated with rubber dam clamp placement in children and adolescents: a systematic review and meta-analysis of effectiveness
Source: BMC Oral Health. 2023 Jun 16;23:398. doi: 10.1186/s12903-023-03115-7 (PMC10276393; doi:10.1186/s12903-023-03115-7)
Supplement: Supplementary file 1 — Additional file 1. [file 12903_2023_3115_MOESM1_ESM.zip › Clamp-Pain-second search.txt]

"Agosín, Marjorie, 1955." Ann Arbor: ProQuest, 2018.
"The Cochrane Database of Systematic Reviews - Issue 10 2013." [In English]. Journal of Evidence-Based Medicine 6, no. 4 (2013): 305-06.
"Fda Clamps on Otc Benzocaine Teething Products." BioSpectrum, 2018 May 24 2018.
"How-to for the Handyman." Better Homes and Gardens, Jun 1954 1954, 31-32, 35.
"The Listings." [In English]. New York Times (Online)  (2005 Mar 18 2019-12-26 2005).
"The Listings | Oct. 13 - Oct. 19." [In English]. New York Times (Online)  (2006 Oct 13 2019-06-18 2006).
"The Listings: August 25 - August 31." [In English]. New York Times (Online)  (2006 Aug 25 2019-09-10 2006).
"The Listings: Jan. 20 - Jan. 26." [In English]. New York Times (Online)  (2006 Jan 20 2019-12-26 2006).
"The Listings: July 15 -- July 21." [In English]. New York Times (Online)  (2005 Jul 15 2019-05-20 2005).
"The Listings: July 22 -- July 28." [In English]. New York Times (Online)  (2005 Jul 22 2019-05-20 2005).
"The Listings: May 26 - June 1." [In English]. New York Times (Online)  (2006 May 26 2019-12-26 2006).
"The Listings: Oct. 21 -- Oct. 27." [In English]. New York Times (Online)  (2005 Oct 21 2019-06-07 2005).
"Market Maker Surveillance Report. Eln, Pfe, S, Ew, Mtu, Linta, Highest Net Sell Volume and Negative Price Friction for Wednesday, April 24th 2013." M2 Presswire, 04/25/ 2013 Apr 25 2013.
"Neurologic Manifestations - Pain; Investigators at Ponta Grossa State University Discuss Findings in Pain (Efficacy of a New Light-Cured Anesthetic Gel for Clamp Placement before Rubber Dam Isolation in Children: A Triple-Blinded Randomized Controlled Clinical Trial)." Health & Medicine Week, 08/17/ 2018 Aug 17 2018, 4090.
"Patents; Patent Application Titled "Self-Locking and Positioning Device for Dental Brace" Published Online." Health & Medicine Week, 01/03/ 2014 Jan 03 2014, 4131.
"Pediatrics; Researchers from University of Bern Report on Findings in Pediatrics." Health & Medicine Week, 03/01/ 2013 Mar 01 2013, 255.
"Wealthmakers.Com Issues Bullish Research Reports on Fet, Fnf, Hum, Mdt, Npo, Pdli." M2 Presswire, 04/02/ 2013 Apr 02 2013.
"Wealthmakers.Com Issues Bullish Research Reports on Mdt, Nbr, Npo, Nrgy, Pcyo, Pdli." M2 Presswire, 03/26/ 2013 Mar 26 2013.
"Wealthmakers.Com Issues Bullish Research Reports on Mdt, Nbr, Npo, Nrgy, Wbs." M2 Presswire, 03/26/ 2013 Mar 26 2013.
A, Velmurugan, and Bhavani S. "Comprehensive Management of Weakened Immature Anterior Teeth." [In English]. Indian Journal of Multidisciplinary Dentistry 3, no. 1 (Nov 2012-Jan Nov 2012-Jan 2013 2017-01-07 2013).
Actrn. "Chemomechanical Caries Removal in Primary Teeth." https://trialsearch.who.int/Trial2.aspx?TrialID=ACTRN12621001759886  (2021).
———. "Comparison of Combination of Diclofenac Sodium/Acetaminophen Versus Combination of Ibuprofen/Acetaminophen in Pulpal Necrosis." https://trialsearch.who.int/Trial2.aspx?TrialID=ACTRN12622000320752  (2022).
Adil, Hafiz Muhammad, Rizwan Jouhar, Muhammad Adeel Ahmed, Sakeenabi Basha, Naseer Ahmed, Maria Shakoor Abbasi, Afsheen Maqsood, Anil Kumar Nagarajappa, and Mohammad Khursheed Alam. "Comparison of Casein Phosphopeptide with Potassium Nitrate and Sodium Monofluorophosphate Desensitizing Efficacy after in-Office Vital Bleaching-a Randomized Trial." Applied Sciences-Basel 11, no. 19 (Oct 2021).
Adil, H. M., R. Jouhar, M. A. Ahmed, S. Basha, N. Ahmed, M. S. Abbasi, A. Maqsood, A. K. Nagarajappa, and M. K. Alam. "Comparison of Casein Phosphopeptide with Potassium Nitrate and Sodium Monofluorophosphate Desensitizing Efficacy after in-Office Vital Bleaching—a Randomized Trial." [In English]. Applied Sciences (Switzerland) 11, no. 19 (2021).
Ahern, Gerard P., Ian M. Brooks, Rosa Linda Miyares, and Xiang-bin Wang. "Extracellular Cations Sensitize and Gate Capsaicin Receptor Trpv1 Modulating Pain Signaling." [In English]. The Journal of neuroscience : the official journal of the Society for Neuroscience 25, no. 21 (2005 May 25 2022-01-26 2005): 5109-16.
Akimoto, N., K. Honda, D. Uta, K. Beppu, Y. Ushijima, Y. Matsuzaki, S. Nakashima, et al. "Ccl-1 in the Spinal Cord Contributes to Neuropathic Pain Induced by Nerve Injury." [In English]. Cell Death and Disease 4, no. 6 (2013).
Alawadhi, Yousef. "A Clinical Evaluation of Cetacaine<Sup>®</Sup> Applications in Dental Practice." M.S., State University of New York at Buffalo, 2012.
Alharbi, T. M., A. M. Alharbi, R. K. Khayyat, J. B. Aldaadi, and I. K. Afifi. "Knowledge, Perceptions, and Attitudes Regarding Covid-19 and Infection Control Measures against It among Dental Students in Saudi Arabia." [In English]. Open Dentistry Journal 15, no. 1 (2021): 479-86.
Alhareky, Muhanad. "Effectiveness of the Isolite System Vs. Rubber Dam Technique While Placing Pit and Fissure Sealants in Pediatric Patients." M.S., Tufts University School of Dental Medicine, 2013.
Amiri, A., P. Moradinejad, S. Jafarizadeh, and Z. S. T. Jebeli. "Clinical Dental Care Epidemiology, Prevalence, Symptoms and Routes of Transmission of Coronavirus Disease 19: A Systematic Review of Literature and Meta-Analysis." [In English]. Pesquisa Brasileira em Odontopediatria e Clinica Integrada 21 (2021).
Anderson, Julie. "Spit-Free Tobacco Enters the Fray as Cities Clamp Down on Smoking, Cigarette Companies Seek Alternatives.The Dangers of Smokeless: [Iowa Edition]." Omaha World - Herald, 06/15/ 2006 Jun 15 2006, 01A.
Ann, Lively. "Shopping Editor's Choice." Better Homes and Gardens, Jan 1979 1979, 157-66, 69-70, 72-75.
Anonymous. "Pain Research; Researchers from Nippon Dental University Provide Details of New Studies and Findings in the Area of Pain Research." Health & Medicine Week, 09/19/ 2011 Sep 19 2011, 4383.
———. "Products." [In English]. Automotive Body Repair News 49, no. 7 (Jul 2010 2021-09-11 2010): 54-58.
———. "Radical Cystectomy: The Official Voice of Perioperative Nursing." [In English]. AORN Journal 107, no. 4 (Apr 2018 2019-10-08 2018): P10-P12.
———. "Tonsillectomy: The Official Voice of Perioperative Nursing." [In English]. AORN Journal 110, no. 5 (Nov 2019 2020-05-12 2019): P19-P21.
Aquil, S., D. Olvera-Posada, R. Navaratnam, D. Mikhail, M. A. Levine, P. P. Luke, and A. Sener. "Comparative Study Assessing Postoperative Renal Loss Using Two Different Partial Nephrectomy Techniques: Off-Clamp Versus Standard on-Clamp Surgery." [In English]. Current Urology 14, no. 1 (2020): 38-43.
A-Reum, Park, Lee Hae In, Dejidnorov Semjid, Do Kyung Kim, and Chun Sang Woo. "Dual Effect of Exogenous Nitric Oxide on Neuronal Excitability in Rat Substantia Gelatinosa Neurons." [In English]. Neural Plasticity 2014 (2014 2020-05-29 2014): 11.
Arora, V., T. Li, S. Kumari, S. Wang, J. Asgar, and M. K. Chung. "Capsaicin-Induced Depolymerization of Axonal Microtubules Mediates Analgesia for Trigeminal Neuropathic Pain." [In eng]. Pain  (Oct 28 2021).
Bahammam, Laila A. "Stable Dental Mirror - Invention." [In English]. Pakistan Oral & Dental Journal 41, no. 3 (Sep 2021 2022-02-22 2021): 125.
Bai, X., K. Xiao, Z. Yang, Z. Zhang, J. Li, Z. Yan, K. Cao, W. Zhang, and X. Zhang. "Stem Cells from Human Exfoliated Deciduous Teeth Relieve Pain Via Downregulation of C-Jun in a Rat Model of Trigeminal Neuralgia." [In eng]. J Oral Rehabil 49, no. 2 (Feb 2022): 219-27.
Bai, Y. "Er: Yag Laser-Activated Irrigation Assistednonsurgical Re-Treatment of Maxillary First Molars Treated with “Russian Red Cement”: A Case Report." [In English]. Lasers in Medical Science 32, no. 8 (2017): 1708-09.
Bal, Jaspreet, and Supriya Kundalgurki. "Tooth Sensitivity: Prevention and Treatment." [In English]. Oral Health 89, no. 2 (Feb 1999 2012-02-06 1999): 33-41.
Bariker, Rajesh, and Shivayogi Hugar. "Chairside Endodontic Management of a Child with Fibrodysplasia Ossificans Progressiva." [In English]. Journal of the Indian Society of Pedodontics and Preventive Dentistry 39, no. 2 (Apr 2021 2021-10-14 2021): 221-24.
Bariker, R. H., and S. M. Hugar. "Chairside Endodontic Management of a Child with Fibrodysplasia Ossificans Progressiva." [In eng]. J Indian Soc Pedod Prev Dent 39, no. 2 (Apr-Jun 2021): 221-24.
Barry, Dave. "Beavers Strike Back, and They Could Land Anywhere." Las Vegas Review - Journal, 02/19/ 1994 Feb 19 1994, 8b.
———. "Dam It, Don't You See the Danger in Skydiving Beavers?: [Final Edition]." Calgary Herald, 02/13/ 1994 Feb 13 1994, B4.
———. "News Watcher Draws a Bead on the Beaver: [Sooner Edition]." Pittsburgh Post - Gazette, 02/16/ 1994 Feb 16 1994, b-1.
Basu, P., D. L. Averitt, C. Maier, and A. Basu. "The Effects of Nuclear Factor Erythroid 2 (Nfe2)-Related Factor 2 (Nrf2) Activation in Preclinical Models of Peripheral Neuropathic Pain." [In eng]. Antioxidants (Basel) 11, no. 2 (Feb 21 2022).
Bellampalli, Shreya S., Yingshi Ji, Aubin Moutal, Song Cai, E. M. Kithsiri Wijeratne, Maria A. Gandini, Jie Yu, et al. "Betulinic Acid, Derived from the Desert Lavender Hyptis Emoryi, Attenuates Paclitaxel-, Hiv-, and Nerve Injury-Associated Peripheral Sensory Neuropathy Via Block of N- and T-Type Calcium Channels." [In English]. Pain 160, no. 1 (January 2019 2022-01-27 2019): 117-35.
Berta, Temugin, Chul-Kyu Park, Zhen-Zhong Xu, Ruo-Gang Xie, Tong Liu, Ning Lü, Yen-Chin Liu, and Ru-Rong Ji. "Extracellular Caspase-6 Drives Murine Inflammatory Pain Via Microglial Tnf-Α Secretion." [In English]. The Journal of clinical investigation 124, no. 3 (March 2014 2022-01-26 2014): 1173-86.
Bertin, S., Y. Aoki-Nonaka, P. R. De Jong, L. L. Nohara, H. Xu, S. R. Stanwood, S. Srikanth, et al. "The Ion Channel Trpv1 Regulates the Activation and Proinflammatory Properties of Cd4+ T Cells." [In English]. Nature Immunology 15, no. 11 (2014): 1055-63.
Bi, G. Q., V. Bolshakov, G. Bu, C. M. Cahill, Z. F. Chen, G. L. Collingridge, R. L. Cooper, et al. "Recent Advances in Basic Neurosciences and Brain Disease: From Synapses to Behavior." [In English]. Molecular Pain 2 (2006).
Boksman, Len D. D. S. BSc Fadi Ficd. "Matrix Systems and the Class Ii Composite Resin." [In English]. Oral Health 100, no. 11 (Nov 2010 2012-01-28 2010): 23-24,26-28,31-32,34.
Bonet, I. J. M., E. V. Khomula, D. Araldi, P. G. Green, and J. D. Levine. "Pi3kγ/Akt Signaling in High Molecular Weight Hyaluronan (Hmwh)-Induced Anti-Hyperalgesia and Reversal of Nociceptor Sensitization." [In eng]. J Neurosci 41, no. 40 (Oct 6 2021): 8414-26.
Boswell, Randy. "Shark Attacks Niagara Teen: [Final Edition]." Niagara Falls Review, 08/25/ 2005 Aug 25 2005, A1 Front.
———. "Shark Attacks Vacationing Niagara Teen: [Final Edition]." The Standard, 08/25/ 2005 Aug 25 2005, A1 Front.
———. "Shark Bloodies Vacationing Canadian Tee." CanWest News, 08/25/ 2005 Aug 25 2005, 1.
———. "Shark Chomps Down on Teen Tourist: [Final Edition]." The Ottawa Citizen, 08/25/ 2005 Aug 25 2005, A6.
———. "Vacationing Canadian 'Raked by Shark's Teeth': [Final Edition]." Edmonton Journal, 08/25/ 2005 Aug 25 2005, B7.
Brathwaite, Kamau. "New Gods of the Middle Passages." [In English]. Caribbean Quarterly 46, no. 3/4 (Sep-Dec Sep-Dec 2000 2019-11-22 2000): 12-58,140.
Brenner-Fricke, Amy. "Bring Back Your Smile by Restoring, Whitening Teeth: [All Edition]." Telegram & Gazette, 01/28/ 2002 Jan 28 2002, 5.
Brody, Jane E. "Struggling to Improve the Image of Root Canal Therapy: [Final Edition]." The Ottawa Citizen, 02/12/ 1988 Feb 12 1988, A15; HEALTH/SCIENCE.
Buapratoom, A., A. Wanasuntronwong, O. Khongsombat, and M. H. Tantisira. "Anti-Nociceptive Effects of Eca 233 a Standardized Extract of Centella Asiatica (L.) Urban on Chronic Neuropathic Orofacial Pain in Mice." [In eng]. J Ethnopharmacol 283 (Jan 30 2022): 114737.
Busch, J. "Panel: Interdisciplinary Care in Real Practice: Case Studies on Best Care Delivery for Patients." [In English]. Journal of Parkinson's Disease 6 (2016): 7-8.
Chaudhary, P., M. E. Martenson, and T. K. Baumann. "Vanilloid Recepter Expression and Capsaicin Excitation of Rat Dental Primary Afferent Neurons." [In English]. Journal of Dental Research 80, no. 6 (Jun 2001 2016-10-01 2001): 1518-23.
Checchi, Vittorio, Luigi Generali, and Paolo Generali. "Isolation through Rubber Dam to Prevent Covid-19 Exposure During Flapless Trans-Crestal Sinus Lift Procedures." [In English]. The Journal of Oral Implantology 47, no. 5 (2021 2021-10-28 2021): 407-09.
Cheng, C. M., M. Cohen, J. Wang, D. M. Chuang, and C. A. Bondy. "Estrogen Augments Igf1 and Glut 4 Expression in Primate Frontal Cortex." Society for Neuroscience Abstracts 26, no. 1-2 (2000 2000): Abstract No.-288.2.
Chizhmakov, I., N. Mamenko, T. Volkova, I. Khasabova, D. A. Simone, and O. Krishtal. "P2x Receptors in Sensory Neurons Co-Cultured with Cancer Cells Exhibit a Decrease in Opioid Sensitivity." [In English]. European Journal of Neuroscience 29, no. 1 (2009): 76-86.
Cho, Jin-Hwa, In-Sun Choi, Lee Maan-Gee, and Jang Il-Sung. "Effect of Amitriptyline on Glycinergic Transmission in Rat Medullary Dorsal Horn Neurons." [In English]. Brain research 1455 (2012 May 21 2018-02-10 2012): 10-18.
Choi, I. S., J. H. Cho, and I. S. Jang. "A1 Receptors Inhibit Glutamate Release in Rat Medullary Dorsal Horn Neurons." [In English]. NeuroReport 22, no. 14 (2011): 711-15.
———. "Dopamine Inhibition of Glycine Release in the Rat Trigeminal Nucleus Pars Caudalis: Possible Involvement of Trace Amine Receptors." [In English]. Journal of Neurochemistry 114, no. 6 (2010): 1639-50.
Choi, Kwi-Hyung, Michiko Nakamura, and Jang Il-Sung. "Presynaptic Glycine Receptors Increase Gabaergic Neurotransmission in Rat Periaqueductal Gray Neurons." [In English]. Neural Plasticity 2013 (2013 2020-05-29 2013): 8.
Choudhary, Shivani, Djordje S. Marjianović, Colin R. Wong, Xiaoyu Zhang, Melanie Abongwa, Joel R. Coats, Saša M. Trailović, Richard J. Martin, and Alan P. Robertson. "Menthol Acts as a Positive Allosteric Modulator on Nematode Levamisole Sensitive Nicotinic Acetylcholine Receptors." [In English]. International journal for parasitology. Drugs and drug resistance 9 (April 2019 2022-01-27 2019): 44-53.
Chung, G., M. Saito, Y. Kawasaki, T. Kawano, D. Yin, S. Lee, M. Kogo, et al. "Generation of Resonance-Dependent Oscillation by Mglur-I Activation Switches Single Spiking to Bursting in Mesencephalic Trigeminal Sensory Neurons." [In English]. European Journal of Neuroscience 41, no. 8 (2015): 998-1012.
Citrawuni, Meutia Dienda, Vidya Carolyn Tjokrosetio, and Eva Fauziah. "Management of Sleep Bruxism in Children." [In English]. Journal of International Dental and Medical Research 10 (2017 2020-01-06 2017): 842-45.
Clarke, R., K. Monaghan, T. A. Curtis, L. S. Cosby, F. T. Lundy, and L. McGarvey. "A Novel Human in Vitro Model for the Study of Nociceptive Responses in Sensory Nerves." [In English]. Lung 192, no. 1 (2014): 4-5.
Cooper, B. Y., L. D. Flunker, R. D. Johnson, and T. J. Nutter. "Behavioral, Cellular and Molecular Maladaptations Covary with Exposure to Pyridostigmine Bromide in a Rat Model of Gulf War Illness Pain." [In English]. Toxicology and Applied Pharmacology 352 (2018): 119-31.
Cooper, B. Y., R. D. Johnson, and K. K. Rau. "Characterization and Function of Twik-Related Acid Sensing K+ Channels in a Rat Nociceptive Cell." [In English]. Neuroscience 129, no. 1 (2004): 209-24.
Crampton, Robert. "Beta Male: 'I'm Falling Apart. I Console Myself That at Least I've Got a Lovely Head of Hair...'." The Times, 07/28/ 2012 Jul 28 2012, 74.
Crawford, J., S. Liu, and F. Tao. "A Multidisciplinary Approach to Simultaneously Monitoring Real-Time Neuronal Activity and Pain Behaviors During Optogenetic Stimulation of Brain Neurons in Freely Moving Mice." [In eng]. J Pain Res 14 (2021): 3503-09.
Ctri. "A Clinical Trial to Compare Two Techniques in the Treatment Involving Partial Removal of Pulp." https://trialsearch.who.int/Trial2.aspx?TrialID=CTRI/2021/08/035343  (2021).
———. "Comparison of Pain after Cleaning and Shaping Step of Root Canal Treatment in Patients with Mild or Moderate Pain Due to Root Canal Infection Using Two Types of Instruments Used for the Procedure." https://trialsearch.who.int/Trial2.aspx?TrialID=CTRI/2021/04/032841  (2021).
———. "Evaluation of Pain Following Ozonated Chlorhexidine and Octinidine Irrigation in Endodontic Retreatment." https://trialsearch.who.int/Trial2.aspx?TrialID=CTRI/2022/02/040315  (2022).
———. "Evaluation of Silver Diamine Fluoride as a Cleaning Agent against Primary Teeth Root Canal." https://trialsearch.who.int/Trial2.aspx?TrialID=CTRI/2021/09/036881  (2021).
———. "A Study to Compare the Effectiveness and Pain Associated with the Use of Normal Irrigation and New Irrigation Hebp in Root Canal Treatment of Adult Permanent Teeth." https://trialsearch.who.int/Trial2.aspx?TrialID=CTRI/2021/03/032370  (2021).
———. "A Study to Compare Two Isolation System in Mouth Used in Dental Treatment Procedures in Children." https://trialsearch.who.int/Trial2.aspx?TrialID=CTRI/2022/01/039178  (2022).
da Silva, Rhonan Ferreira, Felippe Bevilacqua Prado, Cláudia Daniela Moreira Portilho, Rhodolfo Ferreira da Silva, and Eduardo Júnior Daruge. "Orientações Clínicas E Eticas Em Caso De Deglutição De Corpo Estranho Durante Atendimento Odontológico: Revista Sul-Brasileira De Odontologia." [In Portuguese]. RSBO 7, no. 3 (Jul-Sep Jul-Sep 2010 2017-10-21 2010): 354-59.
David Derbyshire Medical, Correspondent. "End of the Filling in a Puff of Gas." The Daily Telegraph, 08/07/ 2002 Aug 07 2002, 09.
De Santis, D., R. Gerosa, P. F. Graziani, G. Zanotti, N. Rossini, R. Castellani, G. Bissolotti, et al. "Lingual Frenectomy: A Comparison between the Conventional Surgical and Laser Procedure." [In English Portuguese]. Minerva Stomatologica 62, no. 8 (2013): 45-53.
Dedania, Meetkumar S., Nimisha C. Shah, Ruchi Shah, Dhaval Bhadra, Namrata Bajpai, Nidhi Pisal, and Dipen Bhatt. "Effect of Passive Ultrasonic Irrigation and Laser Disinfection in Single Visit Root Canal Therapy on Postoperative Pain." Journal of Clinical and Diagnostic Research 15, no. 11 (Nov 2021): ZC33-ZC36.
Del Buono, A., and N. Maffulli. "Minimally Invasive Surgery for Midportion Achilles Tendinopathy." [In English]. Operative Techniques in Orthopaedics 23, no. 2 (2013): 104-07.
Deliu, Elena, G. Cristina Brailoiu, Jeffrey B. Arterburn, Tudor I. Oprea, Khalid Benamar, Nae J. Dun, and Eugen Brailoiu. "Mechanisms of G Protein-Coupled Estrogen Receptor-Mediated Spinal Nociception." [In English]. The journal of pain 13, no. 8 (August 2012 2022-01-26 2012): 742-54.
Denise Bates Enos, Special to the Sentinel. "Dorm Decor It May Not Be the Ritz, but Resourceful Students Can Find a Lot of Ways to Put a Little Life into Their Lodgings.: [Metro Edition]." Orlando Sentinel, 08/11/ 2001 Aug 11 2001, G1.
Dentler, H., A. Pippel, M. Klapperstück, U. Braam, G. Schmalzing, and F. Markwardt. "Point Mutations of Purinergic P2x7 Receptors." [In English]. Acta Physiologica 219 (2017): 116.
Dentler, H., A. Pippel, M. Klapperstück, G. Schmalzing, and F. Markwardt. "Point Mutations in P2x7 Receptors." [In English]. Anales de la Real Academia Nacional de Farmacia 85 (2019): 133.
Dias, M. D. R., M. C. Pires, and I. Nunes. "My Tooth Is Ill: About the Mental Representation of the Concept of Caries in Children (Phase I)." [In English]. Annals of Medicine 53, no. SUPPL 1 (2021): S54-S55.
Dobson, Roger. "Medicine's New Marvel... Elastic Bands: They're Being Used to Treat Everything from Piles to Joint Pain and Wonky Teeth." Daily Mail, 07/19/ 2016 Jul 19 2016, 47.
———. "Medicine's New Marvel... Elastic Bands: They're Being Used to Treat Everything from Piles to Joint Pain and Wonky Teeth [Scot Region]." Daily Mail, 07/19/ 2016 Jul 19 2016, 47.
Dogan, D., N. Baygin, C. Tasci, E. Tozkoparan, and H. Bilgic¸. "A Case of Oesophageal Carcinoma; Diagnosed by Bronchoscopy." [In English]. Respirology 20 (2015): 109.
Dondi Dall'orologio, G. "Rct of Post-Operative Sensitivity in Class I Restorations with Two Lc Techniques." Journal of dental research 94, no. Spec Iss A (2015).
Doreson, Nina. "Better Homes Shopping Editor's Choice." Better Homes and Gardens, Aug 1973 1973, 122-32, 34-35.
———. "Shopping Editor's Choice." Better Homes and Gardens, Oct 1972 1972, 194-96, 98-209.
Due, Michael R., Andrew D. Piekarz, Natalie Wilson, Polina Feldman, Matthew S. Ripsch, Sherry Chavez, Hang Yin, Rajesh Khanna, and Fletcher A. White. "Neuroexcitatory Effects of Morphine-3-Glucuronide Are Dependent on Toll-Like Receptor 4 Signaling." [In English]. Journal of neuroinflammation 9 (2012 Aug 16 2022-01-26 2012): 200.
Due, Michael R., Xiao-Fang Yang, Yohance M. Allette, Aaron L. Randolph, Matthew S. Ripsch, Sarah M. Wilson, Erik T. Dustrude, Rajesh Khanna, and Fletcher A. White. "Carbamazepine Potentiates the Effectiveness of Morphine in a Rodent Model of Neuropathic Pain." [In English]. PloS one 9, no. 9 (2014 2022-01-26 2014): 1.
Ebert, Roger. "Film Explores Pow Horror: [5xs Edition]." Chicago Sun - Times, 11/05/ 1999 Nov 05 1999, 29; Nc.
———. "Film Explores Pow Horror: [Late Sports Final Edition 1]." Chicago Sun - Times, 11/05/ 1999 Nov 05 1999, 29; Nc.
Edwards, David, Oliver Bailey, Simon J. Stone, and Hal Duncan. "How Is Carious Pulp Exposure and Symptomatic Irreversible Pulpitis Managed in Uk Primary Dental Care?". International Endodontic Journal 54, no. 12 (Dec 2021): 2256-75.
Elliott, Tabatha. "The Daily Grind." Joe Weider's Muscle & Fitness, Mar 2006 2006, 282.
Enein, Naguib Mahmoud Aboul, Malak Ibrahim Blqasem Hakami, Hebah Mohammad Ali Humadi, Wafa Hussain Ali Faqehi, Alshaima Fawaz Muhammed Hakami, and Hossam Khalifa Kamaly. "Clinical Efficiency (Reliability) of Using a Barbed Broach for the Purpose of Pulp Extirpation among Undergraduate Dental Students." [In English]. Annals of the Romanian Society for Cell Biology 25, no. 6 (2021 2022-04-05 2021): 10887-97.
Eskander, Michael Andrew. "Role of Transient Receptor Potential Vanilloid 1 and Oxidation in a Rodent Model of Nerve Growth Factor-Induced Persistent Pain." Ph.D., The University of Texas Health Science Center at San Antonio, 2019.
Eve, Paul F. "Extracts from Home and Foreign Journals: Surgical the Rubbl1 - Https://Media.Proquest.Com/Media/Pq/Hnp/Doc/1888795092/Fmt/Ai/Rep/None?_a=Chgymdiymduwoda4mdy1mtq0njo0ntewotmsbjeymde2nxokt05fx1nfqvjdsciomtk4ljizlje0my4xntaqbtuzmdk1mgg4otaymti3nzonrg9jdw1lbnrjbwfnzuibmfigt25saw5lwgjgvgiduezuagoxodcwlza5lzaxcgoxodcwlza5lzaxegccaslqltewmdywodqtmzyxms1qrvjqrvrvquwtmtawmdawmtktmta3mjq3ojibbk9ubgluzcobc01vemlsbgevns4wichxaw5kb3dzie5uidewlja7ifdpbjy0oyb4njqpiefwcgxlv2vis2l0lzuzny4zniaos0hutuwsigxpa2ugr2vja28pienocm9tzs8xmdeumc40otuxlju0ifnhzmfyas81mzcumzbsaq5ucmfkzsbkb3vybmfsc5ocb1byzvbhawsqaitpuzpftvmttwvkawfmaw5rc1nlcnzpy2utz2v0twvkawfvcmxgb3jjdgvtyginqwr2zxj0axnlbwvudnicavnyagd6agfoggmdv2viigmcq0leojiwmjiwnta4mdgwnjuxndq2ojcxmdyzmw%3d%3d&_S=Eh5xvf7euyzdr%2ffygdwm9siysj8%3d." [In English]. Nashville Journal of Medicine and Surgery (1851-1920) 6, no. 3 (1870 Sep 01 2010-07-17 1870): 124.
Eyo, Ukpong B., Ashley Bispo, Junting Liu, Sruchika Sabu, Rong Wu, Victoria L. DiBona, Jiaying Zheng, et al. "The Glun2a Subunit Regulates Neuronal Nmda Receptor-Induced Microglia-Neuron Physical Interactions." [In English]. Scientific reports 8, no. 1 (2018 Jan 16 2022-01-27 2018): 828.
Fang, Z., C. K. Park, Y. L. Hai, Y. K. Hyun, S. H. Park, J. J. Sung, S. K. Joong, et al. "Molecular Basis of Cav2.3 Calcium Channels in Rat Nociceptive Neurons." [In English]. Journal of Biological Chemistry 282, no. 7 (2007): 4757-64.
Farrell, K. E., B. A. Graham, S. Keely, and R. J. Callister. "Understanding the Mechanisms Underlying Chronic Pain in Ibd: A New Method for Studying Visceral Inputs from the Gastrointestinal Tract." [In English]. Journal of Gastroenterology and Hepatology (Australia) 29 (2014): 142.
Fazlyab, M., S. Esmaeili Shahmirzadi, E. Esnaashari, A. Azizi, and A. A. Moshari. "Effect of Low-Level Laser Therapy on Postoperative Pain after Single-Visit Root Canal Retreatment of Mandibular Molars: A Randomized Controlled Clinical Trial." [In eng]. Int Endod J 54, no. 11 (Nov 2021): 2006-15.
Fazlyab, Mahta, Shahmirzadi Sepideh Esmaeili, Ehsan Esnaashari, Arash Azizi, and Moshari Amir Abbas. "Effect of Low‐Level Laser Therapy on Postoperative Pain after Single‐Visit Root Canal Retreatment of Mandibular Molars: A Randomized Controlled Clinical Trial." [In English]. International Endodontic Journal 54, no. 11 (Nov 2021 2021-10-19 2021): 2006-15.
Fazlyab, Mahta, Sepideh Esmaeili Shahmirzadi, Ehsan Esnaashari, Arash Azizi, and Amir Abbas Moshari. "Effect of Low-Level Laser Therapy on Postoperative Pain after Single-Visit Root Canal Retreatment of Mandibular Molars: A Randomized Controlled Clinical Trial." International Endodontic Journal 54, no. 11 (Nov 2021): 2006-15.
Flake, N. M., E. Lancaster, D. Weinreich, and M. S. Gold. "Absence of an Association between Axotomy-Induced Changes in Sodium Currents and Excitability in Drg Neurons from the Adult Rat." [In English]. Pain 109, no. 3 (2004): 471-80.
Flucke, John. "Learn to Love Your Curing Device This February." [In English]. Dental Products Report 51, no. 2 (Feb 2017 2021-09-11 2017): 48-48,50.
Flunker, L. K., T. J. Nutter, C. M. Bowers, and B. Y. Cooper. "Development of Kvo Treatment Strategies for Chronic Pain in a Rat Model of Gulf War Illness." [In eng]. Toxicol Appl Pharmacol 434 (Jan 1 2022): 115821.
Fujita, F., T. Moriyama, T. Higashi, A. Shima, and M. Tominaga. "Methyl P-Hydroxybenzoate Causes Pain Sensation through Activation of Trpa1 Channels." [In English]. British Journal of Pharmacology 151, no. 1 (2007): 134-41.
Fujita, F., K. Uchida, T. Moriyama, A. Shima, K. Shibasaki, H. Inada, T. Sokabe, and M. Tominaga. "Intracellular Alkalization Causes Pain Sensation through Activation of Trpa1 in Mice." [In English]. Journal of Clinical Investigation 118, no. 12 (2008): 4049-57.
Furukawa, A., M. Shinoda, A. Kubo, K. Honda, R. Akasaka, Y. Yonehara, and K. Iwata. "Endothelin Signaling Contributes to Modulation of Nociception in Early-Stage Tongue Cancer in Rats." [In English]. Anesthesiology 128, no. 6 (2018): 1207-19.
Furutani, K., M. Ikoma, H. Ishii, H. Baba, and T. Kohno. "Bupivacaine Inhibits Glutamatergic Transmission in Spinal Dorsal Horn Neurons." [In English]. Anesthesiology 112, no. 1 (2010): 138-43.
Gabriela Seabra Quennehen da, Silva, Daniela Prócida Raggio, Gabriela Fernanda Ribeiro Machado, Anna Carolina Volpi Mello-Moura, Thais Gimenez, Isabela Floriano, and Tedesco Tamara Kerber. "Impact of Different Restorative Treatments for Deep Caries Lesion in Primary Teeth (Cepeco 1) – Study Protocol for a Noninferiority Randomized Clinical Trial." [In English]. BMC Oral Health 19 (2019 2020-06-12 2019).
Garza, Jesse. "Dental Patient Awarded $130000: [Final Edition]." Milwaukee Journal Sentinel, 04/21/ 2001 Apr 21 2001, 03B.
Gaston, Janice. "Hit in the Gap." Winston - Salem Journal, 03/31/ 2009 Mar 31 2009.
Gierer, Larry. "Abdominal Aortic Aneurysm Is Ninth-Leading Cause of Death for Older U.S. Men." Knight Ridder Tribune Business News, 07/20/ 2004 Jul 20 2004, 1.
Giliotti, B., C. Falciola, M. Rivolta, L. Molino, F. Caloni, A. Celentano, P. A. Moro, F. Sesana, and F. Davanzo. "Severe Zinc Intoxication in a Dog: A Case Report." [In English]. Clinical Toxicology 54, no. 4 (2016): 516.
Goins, Aleyah E., Kimberly Gomez, Ran Dongzhi, Afaghpour-Becklund Mitra, Rajesh Khanna, and R. A. Alles Sascha. "Neuronal Allodynic Mechanisms of Slc7a5 (Lat1) in the Spared Nerve Injury Rodent Model of Neuropathic Pain." [In English]. Pflügers Archiv - European Journal of Physiology 474, no. 4 (Apr 2022 2022-03-16 2022): 397-403.
Goins, A. E., K. Gomez, D. Ran, M. Afaghpour-Becklund, R. Khanna, and S. R. A. Alles. "Neuronal Allodynic Mechanisms of Slc7a5 (Lat1) in the Spared Nerve Injury Rodent Model of Neuropathic Pain." [In eng]. Pflugers Arch 474, no. 4 (Apr 2022): 397-403.
Gold, M. S. "Inflammatory Mediator-Induced Modulation of Ttx-R I(Na): An Underlying Mechanism of Inflammatory Hyperalgesia." [In English]. Proceedings of the Western Pharmacology Society 42 (1999): 111-12.
Gold, M. S., J. D. Levine, and A. M. Correa. "Modulation of Ttx-R I(Na) by Pkc and Pka and Their Role in Pge2- Induced Sensitization of Rat Sensory Neurons in Vitro." [In English]. Journal of Neuroscience 18, no. 24 (1998): 10345-55.
Gold, Tanya, and Alex Clark. "Ouch, It Hurts How I Fell for the New Beauty Masochism: Forget Implants, Botox and Fillers: Models, Actresses and Vogue Editors Are Having Natural but Extreme Beauty Treatments. Top of the List Is the 'Inner Facial', an Agonising Massage. Tanya Gold Tries It Out. Overleaf, Alex Clark on the Rise of the 'Medispa' Making Its Way to a High Street near You." The Times, 09/25/ 2010 Sep 25 2010, 4.
González-Ortiz, M., E. Martínez-Abundis, J. A. Robles-Cervantes, M. G. Ramos-Zavala, C. Barrera-Durán, and J. González-Canudas. "Effect of Metformin Glycinate on Glycated Hemoglobin A1c Concentration and Insulin Sensitivity in Drug-Naive Adult Patients with Type 2 Diabetes Mellitus." [In English]. Diabetes Technology and Therapeutics 14, no. 12 (2012): 1140-44.
Gulmen, S., E. Dogan, I. Kiris, M. Ozaydin, and H. Okutan. "Type B Aortic Dissection Associated with Coarctation of the Aorta." [In English]. Interactive Cardiovascular and Thoracic Surgery 10 (2010): S117.
Guo, W., Y. X. Chu, S. Imai, J. L. Yang, S. Zou, Z. Mohammad, F. Wei, R. Dubner, and K. Ren. "Further Observations on the Behavioral and Neural Effects of Bone Marrow Stromal Cells in Rodent Pain Models." [In English]. Molecular Pain 12 (2016).
Gupta, A., Rajanikanthkambala, and N. Bhola. "Comparision of Effect of Bromelain and Aceclofenac on Post-Opreative Sequelae Following Surgical Removal of Impacted Mandibular Third Molar – a Clinical Trial." [In English]. European Journal of Molecular and Clinical Medicine 7, no. 2 (2020): 2060-69.
Hafiz, Muhammad Adil, Rizwan Jouhar, Ahmed Muhammad Adeel, Sakeenabi Basha, Ahmed Naseer, Abbasi Maria Shakoor, Maqsood Afsheen, Anil Kumar Nagarajappa, and Alam Mohammad Khursheed. "Comparison of Casein Phosphopeptide with Potassium Nitrate and Sodium Monofluorophosphate Desensitizing Efficacy after in-Office Vital Bleaching—a Randomized Trial." [In English]. Applied Sciences 11, no. 19 (2021 2021-10-12 2021): 9291.
Hagiwara, H., K. Sakimura, M. Abe, K. Itoi, Y. Kamiya, T. Akema, and T. Funabashi. "Sex Differences in Pain-Induced Modulation of Corticotropin-Releasing Hormone Neurons in the Dorsolateral Part of the Stria Terminalis in Mice." [In eng]. Brain Res 1773 (Dec 15 2021): 147688.
Haigh, Gideon. "Infectious Tale of a Medical Trailblazer." The Australian (Online), 07/22/ 2021 Jul 22 2021.
Han, J., E. Y. Seo, H. J. Kim, S. J. Park, H. Y. Yoo, J. Y. Kim, D. M. Shin, et al. "Hypoxia-Augmented Constriction of Deep Femoral Artery Mediated by Inhibition of Enos in Smooth Muscle." [In English]. American Journal of Physiology - Cell Physiology 304, no. 1 (2013): C78-C88.
Han, J. E., J. H. Cho, M. Nakamura, M. G. Lee, and I. S. Jang. "Effect of Carbamazepine on Tetrodotoxin-Resistant Na+ Channels in Trigeminal Ganglion Neurons Innervating to the Dura." [In English]. Korean Journal of Physiology and Pharmacology 22, no. 6 (2018): 649-60.
Hargreaves, Kenneth M., and Karl Keiser. "New Advances in the Management of Endodontic Pain Emergencies." [In English]. Oral Health 95, no. 2 (Feb 2005 2012-02-06 2005): 31-32+.
Harriott, Andrea M. "Dural Afferent Mechanisms of Migraine Pain." Ph.D., University of Maryland, Baltimore, 2010.
Hayashida, M., A. Fukunaga, K. I. Fukuda, S. Y. Yamazaki, H. Arita, and K. Hanaoka. "A Rabbit Model for Evaluation of Surgical Anesthesia and Analgesia: Characterization and Validation with Isoflurane Anesthesia and Fentanyl Analgesia." [In English]. Journal of Anesthesia 18, no. 4 (2004): 282-91.
He, S. Q., Z. Li, Y. X. Chu, L. Han, Q. Xu, M. Li, F. Yang, et al. "Mrgc Agonism at Central Terminals of Primary Sensory Neurons Inhibits Neuropathic Pain." [In English]. Pain 155, no. 3 (2014): 534-44.
Heller, Marc Robert. "Soft Tissue Mobilization Device." 2021.
Hockley, J. R. F., M. M. Tranter, C. McGuire, G. Boundouki, V. Cibert-Goton, M. A. Thaha, L. A. Blackshaw, et al. "P2y Receptors Sensitize Mouse and Human Colonic Nociceptors." [In English]. Journal of Neuroscience 36, no. 8 (2016): 2364-76.
Hodgson, T. A., and S. I. Chaudhry. "The Management of Oral Lichen Planus: Symptom Control at What Risk?" [In English]. Oral Diseases 16, no. 6 (2010): 512-13.
Hong, J. S., J. H. Cho, I. S. Choi, M. G. Lee, and I. S. Jang. "Pregnenolone Sulfate Modulates Glycinergic Transmission in Rat Medullary Dorsal Horn Neurons." [In English]. European Journal of Pharmacology 712, no. 1-3 (2013): 30-38.
Hori, Amane, Norio Hotta, Ayumi Fukazawa, Juan A. Estrada, Kimiaki Katanosaka, Kazue Mizumura, Jun Sato, et al. "Insulin Potentiates the Response to Capsaicin in Dorsal Root Ganglion Neurons <I>in Vitro</I> and Muscle Afferents <I>Ex Vivo</I> in Normal Healthy Rodents." [In English]. The Journal of Physiology 600, no. 3 (Feb 2022 2022-01-31 2022): 531-45.
Hori, A., N. Hotta, A. Fukazawa, J. A. Estrada, K. Katanosaka, K. Mizumura, J. Sato, et al. "Insulin Potentiates the Response to Capsaicin in Dorsal Root Ganglion Neurons in Vitro and Muscle Afferents Ex Vivo in Normal Healthy Rodents." [In English]. Journal of Physiology 600, no. 3 (2022): 531-45.
Hotta, N., A. Kubo, and K. Mizumura. "Effect of Protons on the Mechanical Response of Rat Muscle Nociceptive Fibers and Neurons in Vitro." [In English]. Neuroscience Research 92 (2015): 46-52.
Huang, Chin-Wei, Julie Chi Chow, Jing-Jane Tsai, and Sheng-Nan Wu. "Characterizing the Effects of Eugenol on Neuronal Ionic Currents and Hyperexcitability." [In English]. Psychopharmacology 221, no. 4 (June 2012 2022-01-26 2012): 575-87.
Huang, Yuan, Shunyao Li, Zhenhua Jia, Li Shi, Wenzao He, Cefan Zhou, Rui Zhang, et al. "Trim4 Interacts with Trpm8 and Regulates Its Channel Function through K423‐Mediated Ubiquitination." [In English]. Journal of Cellular Physiology 236, no. 4 (Apr 2021 2021-02-14 2021): 2934-49.
Hussein, S., J. Yang, Q. Wang, and X. Z. Chen. "Physical and Functional Interaction between Pkd2l1 and Asic1." [In English]. Biochemistry and Cell Biology 92, no. 6 (2014): 591.
Iftikhar, R. "A Study of 750 Cases of Subtotal Abdominal Hysterectomy in Benign Uterine Conditions." [In English]. BJOG: An International Journal of Obstetrics and Gynaecology 119 (2012): 235-36.
Ikoma, M., T. Kohno, and H. Baba. "Differential Presynaptic Effects of Opioid Agonists on Aδ- and C-Afferent Glutamatergic Transmission to the Spinal Dorsal Horn." [In English]. Anesthesiology 107, no. 5 (2007): 807-12.
Inoue, M., T. Fujita, H. Y. Yue, L. H. Piao, K. Mizuta, T. Yasaka, D. Tomohiro, and E. Kumamoto. "Effect of Eugenol on Glutamatergic Spontaneous Excitatory Synaptic Transmission in Adult Rat Spinal Dorsal Horn Neurons." [In English]. Neuroscience Research 68 (2010): e159.
Iqba, M. Z., M. Ahmad, S. Irum, and T. Mahmood. "Secondary Phimosis after Circumcision." [In English]. Pakistan Journal of Medical and Health Sciences 13, no. 4 (2019): 782-84.
Irct20190514043585N. "Evaluation of the Effect of Ozone Gel on the Clinical and Radiographic Success of Ferric Sulfate Primary Molar Pulpotomy." https://trialsearch.who.int/Trial2.aspx?TrialID=IRCT20190514043585N3  (2021).
Irct20210419051016N. "Evaluation of Success & Failure of Mineral Trioxide Aggregate (Mta) & Biodentine in Pulp Therapy of Second Mandibular Primary Molar with Irreversible Pulpitis." https://trialsearch.who.int/Trial2.aspx?TrialID=IRCT20210419051016N1  (2021).
Isrctn. "Evaluation of Non-Instrumentation Endodontic Treatment in Necrotic Primary Molars Using a Modified Mixture of Three Antibiotics with Simvastatin." https://trialsearch.who.int/Trial2.aspx?TrialID=ISRCTN12940165  (2021).
Jang, I. J., A. J. Davies, N. Akimoto, S. K. Back, P. R. Lee, H. S. Na, H. Furue, et al. "Acute Inflammation Reveals Gabaa Receptor-Mediated Nociception in Mouse Dorsal Root Ganglion Neurons Via Pge2 Receptor 4 Signaling." [In English]. Physiological Reports 5, no. 8 (2017).
Jang, I. S. "Gabaa Receptors Facilitate Spontaneous Glutamate Release in Rat Periaqueductal Gray Neurons." [In English]. NeuroReport 22, no. 16 (2011): 834-38.
Jang, S. H., S. J. Park, K. A. Kim, and S. K. Han. "Resveratrol Activates Gaba(a) and/or Glycine Receptors on Substantia Gelatinosa Neurons of the Subnucleus Caudalis in Mice." [In eng]. Nat Prod Res  (Jan 28 2022): 1-5.
———. "Resveratrol Activates Gabaa and/or Glycine Receptors on Substantia Gelatinosa Neurons of the Subnucleus Caudalis in Mice." [In English]. Natural Product Research  (2021).
Jendryke, T., M. Prochazkova, B. E. Hall, G. C. Nordmann, M. Schladt, V. M. Milenkovic, A. B. Kulkarni, and C. H. Wetzel. "Trpv1 Function Is Modulated by Cdk5-Mediated Phosphorylation: Insights into the Molecular Mechanism of Nociception." [In English]. Scientific reports 6 (2016): 22007.
Jiang, N., T. Nutter, and B. Cooper. "Persistent Na+ and K+ Channel Dysfunctions after Chronic Exposure to Insecticides and Pyridostigmine Bromide." [In English]. Neurology 82, no. 10 (2014).
Jiang, N., T. J. Nutter, and B. Y. Cooper. "Molecular and Cellular Influences of Permethrin on Mammalian Nociceptors at Physiological Temperatures." [In English]. NeuroToxicology 37 (2013): 207-19.
Jiménez-Vargas, Nestor Nivardo, Yu Yang, Dane D. Jensen, Diana Daeun Bok, Matthew Wisdom, Rocco Latorre, Cintya Lopez, et al. "Agonist That Activates the µ-Opioid Receptor in Acidified Microenvironments Inhibits Colitis Pain without Side Effects." [In English]. Gut 71, no. 4 (Apr 2022 2022-03-09 2022): 695-704.
Jiménez-Vargas, N. N., Y. Yu, D. D. Jensen, D. D. Bok, M. Wisdom, R. Latorre, C. Lopez, et al. "Agonist That Activates the µ-Opioid Receptor in Acidified Microenvironments Inhibits Colitis Pain without Side Effects." [In eng]. Gut 71, no. 4 (Apr 2022): 695-704.
———. "Agonist That Activates the Μ-Opioid Receptor in Acidified Microenvironments Inhibits Colitis Pain without Side Effects." [In English]. Gut 71, no. 4 (2022): 695-704.
John Douglas / The Grand Rapids, Press. "Odd 'Okie Noodling' Is a Good One to Catch: [All Editions]." The Grand Rapids Press, 05/14/ 2004 May 14 2004, E3.
Joseph, John, Sen Wang, Jongseok Lee, Jin Y. Ro, and Man-Kyo Chung. "Carboxyl-Terminal Domain of Transient Receptor Potential Vanilloid 1 Contains Distinct Segments Differentially Involved in Capsaicin- and Heat-Induced Desensitization." [In English]. The Journal of biological chemistry 288, no. 50 (2013 Dec 13 2022-01-26 2013): 35690-702.
Jung, S. J., S. J. Kim, Y. K. Park, S. B. Oh, K. Cho, and J. Kim. "Group I Mglur Regulates the Polarity of Spike-Timing Dependent Plasticity in Substantia Gelatinosa Neurons." [In English]. Biochemical and Biophysical Research Communications 347, no. 2 (2006): 509-16.
Kadoi, Jun, M. Takeda, and S. Matsumoto. "Prostaglandin E2 Potentiates the Excitability of Small Diameter Trigeminal Root Ganglion Neurons Projecting onto the Superficial Layer of the Cervical Dorsal Horn in Rats." [In English]. Experimental brain research 176, no. 2 (January 2007 2022-01-26 2007): 227-36.
Kamada, Y., R. Kusumoto, C. Kashino, K. Kubo, T. Mitsui, and H. Masuyama. "Surgically Treated Genital Chronic Graft-Versus-Host Disease in Women: A Report of Three Cases." [In eng]. J Obstet Gynaecol Res 47, no. 11 (Nov 2021): 4122-26.
Kampo, Sylvanus, Yong Cui, Jiachuan Yu, Thomas Winsum Anabah, Aglais Arredondo Falagán, Marcel Tunkumgnen Bayor, and Qing-Ping Wen. "Scorpion Venom Peptide, Agap Inhibits Trpv1 and Potentiates the Analgesic Effect of Lidocaine." [In English]. Heliyon 7, no. 12 (Dec 2021 2022-03-08 2021).
Kampo, S., Y. Cui, J. Yu, T. W. Anabah, A. A. Falagán, M. T. Bayor, and Q. P. Wen. "Scorpion Venom Peptide, Agap Inhibits Trpv1 and Potentiates the Analgesic Effect of Lidocaine." [In eng]. Heliyon 7, no. 12 (Dec 2021): e08560.
Katayama, S., M. Irifune, N. Kikuchi, T. Takarada, Y. Shimizu, C. Endo, T. Takata, et al. "Increased Γ-Aminobutyric Acid Levels in Mouse Brain Induce Loss of Righting Reflex, but Not Immobility, in Response to Noxious Stimulation." [In English]. Anesthesia and Analgesia 104, no. 6 (2007): 1422-29.
Kate Jackson, Kelly. "Bringing up Baby Teeth." Parents, Sep 1997 1997, 26-27.
Katz, E. J., and M. S. Gold. "Inflammatory Hyperalgesia: A Role for the C-Fiber Sensory Neuron Cell Body?" [In English]. Journal of Pain 7, no. 3 (2006): 170-78.
Kaviya, L., K. Anjaneyulu, and J. Somasundaram. "Assessment of Rubber Dam Usage among Dentist in India." [In English]. European Journal of Molecular and Clinical Medicine 7, no. 1 (2020): 1043-57.
Keay, K. A., M. A. Argueta, D. N. Zafir, P. M. Wyllie, G. J. Michael, and D. C. Boorman. "Evidence That Increased Cholecystokinin (Cck) in the Periaqueductal Gray (Pag) Facilitates Changes in Resident-Intruder Social Interactions Triggered by Peripheral Nerve Injury." [In eng]. J Neurochem 158, no. 5 (Sep 2021): 1151-71.
Kesar, V., N. Joseph, D. Tang, V. Kesar, and A. Chun. "Use of an Obstetric Vacuum Delivery System for Removal of a Large Rubber Ball from the Rectosigmoid Colon." [In English]. American Journal of Gastroenterology 110 (2015): S183.
Khan, Q., A. Hamza, F. I. Wahid, M. Javaid, N. Ahmad, and I. A. Khan. "Nasopharyngeal Angiofibroma - Evaluation and Management." [In English]. Pakistan Journal of Medical and Health Sciences 6, no. 1 (2012): 43-46.
Khoramjouy, Mona, Nima Naderi, Farzad Kobarfard, Elmira Heidarli, and Mehrdad Faizi. "An Intensified Acrolein Exposure Can Affect Memory and Cognition in Rat." [In English]. Neurotoxicity research 39, no. 2 (April 2021 2022-01-28 2021): 277-91.
Kim, G., M. Nakamura, J. H. Cho, S. Nam, and I. S. Jang. "Sevoflurane Modulation of Tetrodotoxin-Resistant Na+ Channels in Small-Sized Dorsal Root Ganglion Neurons of Rats." [In eng]. Neuroreport 32, no. 17 (Dec 8 2021): 1335-40.
Kim, H. B., R. T. Han, S. B. Oh, and H. S. Na. "Oxytocin Induce Thermal Analgesia Via Vasopressin-1a Receptor by Modulating Trpv1 and K-Conductance." [In English]. Journal of Neurochemistry 142 (2017): 255-56.
Klaus, A. E. C., R. Da Silva Caetano, E. J. Silva, R. L. Barros, and L. E. R. Volpato. "Surgical Treatment of Eagle Syndrome by Intraoral Approach: A Case Report." [In English]. Journal of Clinical and Diagnostic Research 14, no. 10 (2020): ZD13-ZD15.
Kleidonas, D., and A. Vlachos. "Scavenging Tumor Necrosis Factor Α Does Not Affect Inhibition of Dentate Granule Cells Following in Vitro Entorhinal Cortex Lesion." [In English]. Cells 10, no. 11 (2021).
Kochi, T., Y. Nakamura, S. Ma, S. Uemoto, K. Hisaoka-Nakashima, M. Irifune, and N. Morioka. "Mirogabalin Alleviates Nociceptive Hypersensitivity without Causing Sedation in a Mouse Model of Post-Traumatic Trigeminal Neuropathy." [In eng]. Behav Brain Res 425 (May 3 2022): 113829.
Kohno, T., H. Wang, F. Amaya, G. J. Brenner, J. K. Cheng, R. R. Ji, and C. J. Woolf. "Bradykinin Enhances Ampa and Nmda Receptor Activity in Spinal Cord Dorsal Horn Neurons by Activating Multiple Kinases to Produce Pain Hypersensitivity." [In English]. Journal of Neuroscience 28, no. 17 (2008): 4533-40.
Kohr, G., Y. De Koninck, and I. Mody. "Properties of Nmda Receptor Channels in Neurons Acutely Isolated from Epileptic (Kindled) Rats." [In English]. Journal of Neuroscience 13, no. 8 (1993): 3612-27.
Korczeniewska, O. A., M. H. James, T. Eliav, G. Katzmann Rider, J. B. Mehr, H. Affendi, G. Aston-Jones, and R. Benoliel. "Chemogenetic Inhibition of Trigeminal Ganglion Neurons Attenuates Behavioural and Neural Pain Responses in a Model of Trigeminal Neuropathic Pain." [In eng]. Eur J Pain 26, no. 3 (Mar 2022): 634-47.
Kozek, Krystian A., Yu Du, Swagat Sharma, Francis J. Prael, Brittany D. Spitznagel, Sujay V. Kharade, Jerod S. Denton, Corey R. Hopkins, and C. David Weaver. "Discovery and Characterization of Vu0529331, a Synthetic Small-Molecule Activator of Homomeric G Protein-Gated, Inwardly Rectifying, Potassium (Girk) Channels." [In English]. ACS chemical neuroscience 10, no. 1 (2019 Jan 16 2022-01-27 2019): 358-70.
Kretschmannova, K., R. M. Hines, R. Revilla-Sanchez, M. Terunuma, T. Tretter, R. Jurd, M. B. Kelz, S. J. Moss, and P. A. Davies. "Enhanced Tonic Inhibition Influences the Hypnotic and Amnestic Actions of the Intravenous Anesthetics Etomidate and Propofol." [In English]. Journal of Neuroscience 33, no. 17 (2013): 7264-73.
Kronick, Ilana. "Antichrist Superfreak: Marilyn Manson's Latest Proves He's for Real: [Final Edition]." The Gazette, 02/06/ 1997 Feb 06 1997.
Kurabe, Miyuki, Hidemasa Furue, and Tatsuro Kohno. "Intravenous Administration of Lidocaine Directly Acts on Spinal Dorsal Horn and Produces Analgesic Effect: An <I>in Vivo</I> Patch-Clamp Analysis." [In English]. Scientific Reports (Nature Publisher Group) 6 (May 2016 2022-04-11 2016): 1-13.
Kurihara, T., E. Sakurai, M. Toyomoto, I. Kii, D. Kawamoto, T. Asada, T. Tanabe, et al. "Alleviation of Behavioral Hypersensitivity in Mouse Models of Inflammatory Pain with Two Structurally Different Casein Kinase 1 (Ck1) Inhibitors." [In English]. Molecular Pain 10, no. 1 (2014).
Kweon, H. J., J. H. Cho, I. S. Jang, and B. C. Suh. "Asic2a-Dependent Increase of Asic3 Surface Expression Enhances the Sustained Component of the Currents." [In English]. BMB reports 49, no. 10 (2016): 542-47.
Landi, R., G. Gibiino, P. Familiari, F. Mangiola, F. D'Aversa, V. Bove, I. Boskoski, et al. "Endoscopic Treatment of a Diverticular Oesophageal Duplication." [In English]. United European Gastroenterology Journal 6, no. 8 (2018): A104.
Lavanderos, Sebastián, and Carol Díaz-Castillo. "Recomendaciones Basadas En La Evidencia Para Alcanzar Un Parto Respetado." Revista chilena de obstetricia y ginecología 86, no. 6 (2021-12 2021): 563-72.
Lee, Jisoo, Shinae Kim, Kim Hye-mi, Kim Hyun Jeong, and Frank H. Yu. "Nav1.6 and Nav1.7 Channels Are Major Endogenous Voltage-Gated Sodium Channels in Nd7/23 Cells." [In English]. PLoS One 14, no. 8 (Aug 2019 2020-03-31 2019).
Lee, K., Y. I. Choi, S. T. Im, S. M. Hwang, H. K. Lee, J. Z. Im, Y. H. Kim, S. J. Jung, and C. K. Park. "Riboflavin Inhibits Histamine-Dependent Itch by Modulating Transient Receptor Potential Vanilloid 1 (Trpv1)." [In English]. Frontiers in Molecular Neuroscience 14 (2021).
Lenz, Maximilian, Amelie Eichler, Pia Kruse, Julia Muellerleile, Thomas Deller, Peter Jedlicka, and Andreas Vlachos. "All-Trans Retinoic Acid Induces Synaptopodin-Dependent Metaplasticity in Mouse Dentate Granule Cells." Elife 10 (Nov 1 2021).
Li, K., Y. H. Tan, S. Y. Feng, and K. Y. Fu. "Cxcr3 Signalling Partially Contributes to the Pathogenesis of Neuropathic Pain in Male Rodents." [In eng]. J Oral Rehabil 49, no. 2 (Feb 2022): 186-94.
Li, Na, Zhan-ying Lu, Li-hua Yu, Geoffrey Burnstock, Xiao-ming Deng, and Bei Ma. "Inhibition of G Protein-Coupled P2y2 Receptor Induced Analgesia in a Rat Model of Trigeminal Neuropathic Pain." [In English]. Molecular pain 10 (2014 Mar 18 2022-01-26 2014): 21.
Li, P., D. Choo, V. Deved, N. Shah, S. Shurraw, S. Zuidema, and R. Samji. "Salvage of Malfunctioning Peritoneal Dialysis Catheters: An Algorithm for Recanalization and Repositioning." [In English]. Journal of Vascular and Interventional Radiology 32, no. 6 (2021): 902-06.
Li, Qianyi. "Synthetic Non-Psychoactive Cannabinoid Prevents Hypersensitivity Symptoms in Mouse Migraine Models." M.S., University of California, Los Angeles, 2020.
Li, Yan, Pavel Adamek, Haijun Zhang, Claudio Esteves Tatsui, Laurence D. Rhines, Petra Mrozkova, Qin Li, et al. "The Cancer Chemotherapeutic Paclitaxel Increases Human and Rodent Sensory Neuron Responses to Trpv1 by Activation of Tlr4." [In English]. The Journal of neuroscience : the official journal of the Society for Neuroscience 35, no. 39 (2015 Sep 30 2022-01-27 2015): 13487-500.
Liang, Jingyao, Xiaoyan Liu, Jianquan Zheng, and Shengyuan Yu. "Effect of Amitriptyline on Tetrodotoxin-Resistant Nav1.9 Currents in Nociceptive Trigeminal Neurons." [In English]. Molecular pain 9 (2013 Jun 22 2022-01-26 2013): 31.
Lindquist, Karen A., Sergei Belugin, Anahit H. Hovhannisyan, Tatiana M. Corey, Adam Salmon, and Armen N. Akopian. "Identification of Trigeminal Sensory Neuronal Types Innervatingmasseter Muscle." Eneuro 8, no. 5 (Sep-Oct 2021).
Liu, X., M. Fatehi, R. Zhang, J. Tang, P. E. Light, and X. Z. Chen. "Interaction/Modulation of Pkd2 by Tacan." [In English]. Journal of the American Society of Nephrology 32 (2021): 398.
Liu, X., R. Zhang, M. Fatehi, Y. Wang, W. Long, R. Tian, X. Deng, et al. "Regulation of the Pkd2 Channel Function by Tacan." 2021.
Liu, Yun, Xu Xiao-Xiang, Ye Cao, Mo Si-Yi, Bai Shan-Shan, Fan Ying-Ying, Zhang Xiao-Yu, and Xie Qiu-Fei. "17β-Estradiol Exacerbated Experimental Occlusal Interference-Induced Chronic Masseter Hyperalgesia by Increasing the Neuronal Excitability and Trpv1 Function of Trigeminal Ganglion in Ovariectomized Rats." [In English]. International Journal of Molecular Sciences 22, no. 13 (2021 2021-12-16 2021): 6945.
Lively, Ann. "Better Homes Shopping Editor's Choice." Better Homes and Gardens, Feb 1974 1974, 122-23, 26, 30-32, 34-35, 37-39, 41-49.
———. "Better Homes Shopping Editor's Choice." Better Homes and Gardens, Dec 1976 1976, 139-53.
———. "Better Homes Shopping Editor's Choice." Better Homes and Gardens, Oct 1975 1975, 115-16, 18-20, 22-28, 30-39.
———. "Shopping Editor's Choice." Better Homes and Gardens, Sep 1976 1976, 140-48, 51-63.
———. "Shopping Editor's Choice." Better Homes and Gardens, Feb 1975 1975, 104-06, 08-21.
Long, Katherine. "The Wild Wild Eastside -- Critters in Yer Backyard? Urban Trapper Will Catch 'Em, Release 'Em: [Final Edition]." Seattle Times, 05/15/ 1991 May 15 1991, F1.
Lu, J., H. Wei, J. Wu, M. F. A. Jamil, M. L. Tan, M. I. Adenan, P. Wong, and W. Shim. "Evaluation of the Cardiotoxicity of Mitragynine and Its Analogues Using Human Induced Pluripotent Stem Cell- Derived Cardiomyocytes." [In English]. PLoS ONE 9, no. 12 (2014).
Ludwig, N. S., F. A. Bebbington, and R. Lavi. "Perioperative Intra-Abdominal Pressures in Cardiac Surgery." [In English]. Canadian Journal of Anesthesia 61 (2014): S93-S94.
Lvov, I., A. Grin, I. Godkov, A. Kordonskiy, and V. Krylov. "Posterior Percutaneous Transarticular Stand-Alone Screw Instrumentation of C1-C2 with Endoscopic Assistance: A Report of Two Cases." [In English Spanish]. Neurocirugia 32, no. 2 (2021): 78-83.
Mabley, Jack. "Why I'm Making a Vow to Stop Swearing at My Computer: [All Edition]." Daily Herald, 05/02/ 2003 May 02 2003, 17.
Machado, R., D. Comparin, S. A. Ignácio, and U. S. Neto. "Postoperative Pain after Endodontic Treatment of Necrotic Teeth Submitted to Large Apical Preparation Using Oscillatory Kinematics." [In eng]. J Clin Exp Dent 14, no. 2 (Feb 2022): e158-e67.
Manzhulo, I., O. Manzhulo, A. Tyrtyshnaia, A. Ponomarenko, S. Konovalova, E. Ermolenko, E. Milkina, and A. Starinets. "Modulation of Hippocampal Astroglial Activity by Synaptamide in Rats with Neuropathic Pain." [In eng]. Brain Sci 11, no. 12 (Nov 26 2021).
Marmar, J. "A Minimally Invasive Vasovasostomy with in Line Vasectomy Instruments." [In English]. Journal of Urology 185, no. 4 (2011): e627.
Matson, D. J., D. T. Hamamoto, H. Bregman, M. Cooke, E. F. DiMauro, L. Huang, D. Johnson, et al. "Inhibition of Inactive States of Tetrodotoxin-Sensitive Sodium Channels Reduces Spontaneous Firing of C-Fiber Nociceptors and Produces Analgesia in Formalin and Complete Freund's Adjuvant Models of Pain." [In English]. PLoS ONE 10, no. 9 (2015).
Matsuka, Y., B. Edmonds, S. Mitrirattanakul, F. E. Schweizer, and I. Spigelman. "Two Types of Neurotransmitter Release Patterns in Isolectin B4-Positive and Negative Trigeminal Ganglion Neurons." [In English]. Neuroscience 144, no. 2 (2007): 665-74.
Matsumi, A., K. Matsumoto, and H. Okada. "Hemostasis with Hemostatic Forceps for Bleeding During Endoscopic Necrosectomy." [In English]. Digestive Endoscopy 30, no. 6 (2018): 810-11.
McCarthy, David. "Sidelights: [2 Edition]." The Press, 12/22/ 2000 Dec 22 2000, 22.
Meents, Jannis E., Michael J. M. Fischer, and Peter A. McNaughton. "Sensitization of Trpa1 by Protein Kinase A." [In English]. PloS one 12, no. 1 (2017 2022-01-27 2017): 1.
Métellus, Jean. "Three Poems." [In English]. World Literature Today 83, no. 4 (Jul/Aug Jul/Aug 2009 2019-11-22 2009): 38-39.
Min, Hyunjung, Cho Woo-Hyun, Hyunkyoung Lee, Boomin Choi, Kim Yoon-Jung, Han Kyu Lee, Yeonhee Joo, et al. "Association of Trpv1 and Tlr4 through the Tir Domain Potentiates Trpv1 Activity by Blocking Activation-Induced Desensitization." [In English]. Molecular Pain 14 (Jan-Dec Jan-Dec 2018 2021-08-30 2018).
Mitoma, H., M. Yoneda, F. Saitow, H. Suzuki, A. Matsunaga, M. Ikawa, and H. Mizusawa. "Presynaptic Dysfunction Caused by Cerebrospinal Fluid from a Patient with the Ataxic Form of Hashimoto's Encephalopathy." [In English]. Neurology and Clinical Neuroscience 2, no. 4 (2014): 104-08.
Miyamura, Yuichi, Hitomi Suzuro, Yuji Omiya, Izumi Ujihara, Shoichiro Kokabu, Yasuhiro Morimoto, and Kentaro Ono. "Isoliquiritigenin, an Active Ingredient of Glycyrrhiza, Elicits Antinociceptive Effects Via Inhibition of Na<Sub>V</Sub> Channels." [In English]. Naunyn - Schmiedeberg's Archives of Pharmacology 394, no. 5 (May 2021 2022-04-11 2021): 967-80.
Mody, I., T. S. Otis, A. Bragin, M. Hsu, and G. Buzsáki. "Gabaergic Inhibition of Granule Cells and Hilar Neuronal Synchrony Following Ischemia-Induced Hilar Neuronal Loss." [In English]. Neuroscience 69, no. 1 (1995): 139-50.
Moghadam, M. D., E. A. Saberi, N. F. Molashahi, and H. S. Ebrahimi. "Comparative Efficacy of Depotphoresis and Diode Laser for Reduction of Microbial Load and Postoperative Pain, and Healing of Periapical Lesions: A Randomized Clinical Trial." [In English]. Giornale Italiano di Endodonzia 35, no. 2 (2021): 75-87.
Mulpuri, Y., T. Yamamoto, I. Nishimura, and I. Spigelman. "Role of Voltage-Gated Sodium Channels in Axonal Signal Propagation of Trigeminal Ganglion Neurons after Infraorbital Nerve Entrapment." [In eng]. Neurobiol Pain 11 (Jan-Jul 2022): 100084.
Munir, W., J. H. Chong, A. Harky, M. Bashir, and B. Adams. "Type a Aortic Dissection: Involvement of Carotid Artery and Impact on Cerebral Malperfusion." [In English]. Asian Cardiovascular and Thoracic Annals 29, no. 7 (2021): 635-42.
Murphy, N. P., R. H. Mills, R. M. Caudle, and J. K. Neubert. "Operant Assays for Assessing Pain in Preclinical Rodent Models: Highlights from an Orofacial Assay." 121-45, 2014.
Murray, Charles J. "Pvc Guard Clamps over Braces." [In English]. Design News 45, no. 20 (1989 Oct 23 2017-10-31 1989): 128.
Nagi, P., N. Waly, A. Elbardissy, and M. Khalifa. "Case Report: Immediate Pain Relief after Partial Pulpotomy of Cariously Exposed Young Permanent Molar Using Mineral Trioxide Aggregate and Root Maturation, with Two Years Follow-Up." [In English]. F1000Research 7 (2018).
Nakagawa, K., M. Takeda, Y. Tsuboi, M. Kondo, J. Kitagawa, S. Matsumoto, A. Kobayashi, et al. "Alteration of Primary Afferent Activity Following Inferior Alveolar Nerve Transection in Rats." [In English]. Molecular Pain 6 (2010).
Nakamura, M., and I. S. Jang. "Acid Modulation of Tetrodotoxin-Resistant Na+ Channels in Rat Nociceptive Neurons." [In English]. Neuropharmacology 90 (2015): 82-89.
———. "Characterization of Dural Afferent Neurons Innervating Cranial Blood Vessels within the Dura in Rats." [In English]. Brain Research 1696 (2018): 91-102.
———. "Ph-Dependent Inhibition of Tetrodotoxin-Resistant Na<Sup>+</Sup> Channels by Diclofenac in Rat Nociceptive Neurons." [In English]. Progress in Neuro-Psychopharmacology and Biological Psychiatry 64 (2016): 35-43.
Nakatsuka, T., M. Chen, D. Takeda, C. King, J. King, H. Xing, T. Ataka, et al. "Substance P-Driven Feed-Forward Inhibitory Activity in the Mammalian Spinal Cord." [In English]. Molecular Pain 1 (2005).
Navsa, N., A. Y. Wiid, and A. J. Paterson. "The Incidence of Muscle Damage Following External Fixation in the Upper Limb: A Cadaveric Study." [In English]. Clinical Anatomy 28, no. 3 (2015): 407.
Nct. "Clinical Performance of Injection-Molding Vs. Incremental Packing of Resin Composite in Cavitated Posterior Teeth." https://clinicaltrials.gov/show/NCT05020093  (2021).
———. "Comparison of Efficacy of Naproxen Versus Ibuprofen." https://clinicaltrials.gov/show/NCT04947566  (2021).
———. "Comparison of Post-Operative Pain Frequency." https://clinicaltrials.gov/show/NCT04944589  (2021).
———. "Effect of Manual Glide Path Establishment on Endodontic Postoperative Pain." https://clinicaltrials.gov/show/NCT05206214  (2022).
———. "Effect of Preoperative Oral Tramadol on Inferior Alveolar Nerve Block in Patients with Symptomatic Irreversible Pulpitis." https://clinicaltrials.gov/show/NCT04961268  (2021).
———. "Effect of Resin, Calcium Silicate and Silicone Based Root Canal Sealers on Postoperative Pain." https://clinicaltrials.gov/show/NCT05033093  (2021).
———. "The Effect of Using Different Single File Systems with Coronal Flaring Instruments on Postoperative Pain." https://clinicaltrials.gov/show/NCT05042713  (2021).
———. "Effectiveness of Premedication on the Success Rate of Inferior Alveolar Nerve Block." https://clinicaltrials.gov/show/NCT05097768  (2021).
———. "Evaluation of Different Paediatric Rotary Files and Manual K-File in Root Canal Treatment of Primary Teeth." https://clinicaltrials.gov/show/NCT05234918  (2022).
———. "Evaluation of Post Operative Pain and Success Rate after Pulpotomy." https://clinicaltrials.gov/show/NCT04933955  (2021).
———. "Influence of Apical Patency Concept Upon Postoperative Pain after Root Canal Treatment." https://clinicaltrials.gov/show/NCT05170477  (2021).
———. "Influence of Early Coronal Flaring Upon Postoperative Pain after Root Canal Treatment." https://clinicaltrials.gov/show/NCT05169879  (2021).
———. "Management of Deep Carious Lesions in Adults." https://clinicaltrials.gov/show/NCT05144711  (2021).
———. "Non-Instrumentation Root Canal Treatment of Primary Molars." https://clinicaltrials.gov/show/NCT04942158  (2021).
———. "To Compare the Pulpal Oxygen Saturation Level after Administering Mepivacaine with and without Vasoconstrictor." https://clinicaltrials.gov/show/NCT04947267  (2021).
Needham, Jenny. "A Workout for the Face." Northern Echo, 03/17/ 2009 Mar 17 2009, 17.
Nguyen, H. T. T., J. P. Bhattarai, S. J. Park, J. C. Lee, D. H. Cho, and S. K. Han. "Enhanced Gaba Action on the Substantia Gelatinosa Neurons of the Medullary Dorsal Horn in the Offspring of Streptozotocin-Injected Mice." [In English]. Journal of Diabetes and its Complications 29, no. 5 (2015): 629-36.
Nguyen, T., S. Jang, S. Park, D. Cho, and S. Han. "Action of Citral on the Substantia Gelatinosa Neurons of the Trigeminal Subnucleus Caudalis in Juvenile Mice." [In English]. Chinese Journal of Physiology 62, no. 5 (2019): 175-81.
Nguyen, T. T. H., J. P. Bhattarai, S. J. Park, and S. K. Han. "Activation of Glycine and Extrasynaptic Gabaa Receptors by Taurine on the Substantia Gelatinosa Neurons of the Trigeminal Subnucleus Caudalis." [In English]. Neural Plasticity 2013 (2013).
Niemi, M. E. K., J. Karjalainen, R. G. Liao, B. M. Neale, M. Daly, A. Ganna, G. A. Pathak, et al. "Mapping the Human Genetic Architecture of Covid-19." [In English]. Nature 600, no. 7889 (2021): 472-77.
Nina Weiss, Doreson. "Shopping Editor's Choice." Better Homes and Gardens, Jan 1972 1972, 94-100, 04-13.
Ninomiya, Y., S. Oka, and S. Tanaka. "Endoscopic Submucosal Dissection for Anorectal Tumor Close to the Dentate Line." [In Japanese]. Gastroenterological Endoscopy 62, no. 3 (2020): 377-85.
Noor, M. A., J. C. Lo, K. Mulligan, J. M. Schwarz, R. A. Halvorsen, M. Schambelan, and C. Grunfeld. "Metabolic Effects of Indinavir in Healthy Hiv-Seronegative Men." [In English]. AIDS 15, no. 7 (2001): F11-F18.
Nori, S., N. Nagoshi, R. Aoyama, S. Ishihara, K. Fujiyoshi, Y. Shiono, K. Kitamura, et al. "Influence of Intervertebral Level of Stenosis on Neurological Recovery and Reduction of Neck Pain after Posterior Decompression Surgery for Cervical Spondylotic Myelopathy: A Retrospective Multicenter Study with Propensity Scoring." [In eng]. Spine (Phila Pa 1976) 47, no. 6 (Mar 15 2022): 476-83.
Nunnsense. "Could George Eat His Birthday Cake?" Ocala Star - Banner, 02/10/ 2005 Feb 10 2005.
Nutter, T. J., and B. Y. Cooper. "Persistent Modification of Nav1.9 Following Chronic Exposure to Insecticides and Pyridostigmine Bromide." [In English]. Toxicology and Applied Pharmacology 277, no. 3 (2014): 298-309.
Ohashi, N., D. Uta, M. Ohashi, and H. Baba. "Norepinephrine Restores Inhibitory Tone of Spinal Lamina X Circuitry, Thus Contributing to Analgesia against Inflammatory Pain." [In eng]. Neuroscience 490 (May 10 2022): 224-35.
Ohmori, I., M. Ouchida, H. Wang, Y. Kitagawa, H. Michiue, T. Nishiki, and H. Matsui. "Electrophysiological Properties of Variant Voltagegated Calcium Channels in Patients with Epilepsy." [In English]. Neuroscience Research 71 (2011): e295.
Okumura, Reijiro, Kaori Shima, Takashi Muramatsu, Kan-ichi Nakagawa, Masaki Shimono, Takashi Suzuki, Henry Magloire, and Yoshiyuki Shibukawa. "The Odontoblast as a Sensory Receptor Cell? The Expression of Trpv1 (Vr-1) Channels." [In English]. Archives of Histology and Cytology 68, no. 4 (2005 2013-11-07 2005): 251.
Okura, Dan, Takafumi Horishita, Susumu Ueno, Nobuyuki Yanagihara, Yuka Sudo, Yasuhito Uezono, Tomoko Minami, Takashi Kawasaki, and Takeyoshi Sata. "Lidocaine Preferentially Inhibits the Function of Purinergic P2x7 Receptors Expressed in Xenopus Oocytes." [In English]. Anesthesia and analgesia 120, no. 3 (March 2015 2022-01-26 2015): 597-605.
Ono, K., Y. Ye, C. T. Viet, D. Dang, and B. L. Schmidt. "Trpv1 Expression Level in Isolectin B<Inf>4</Inf>-Positive Neurons Contributes to Mouse Strain Difference in Cutaneous Thermal Nociceptive Sensitivity." [In English]. Journal of Neurophysiology 113, no. 9 (2015): 3345-55.
Orth, M., L. Barter, C. Dominguez, R. Atherley, E. Carstens, and J. F. Antognini. "Halothane and Propofol Differentially Affect Electroencephalographic Responses to Noxious Stimulation." [In English]. British Journal of Anaesthesia 95, no. 4 (2005): 477-84.
Otis, T. S., Y. De Koninck, and I. Mody. "Lasting Potentiation of Inhibition Is Associated with an Increased Number of Γ-Aminobutyric Acid Type a Receptors Activated During Miniature Inhibitory Postsynaptic Currents." [In English]. Proceedings of the National Academy of Sciences of the United States of America 91, no. 16 (1994): 7698-702.
Patil, Mayur J., Sergei Belugin, and Armen N. Akopian. "Chronic Alteration in Phosphatidylinositol 4,5-Biphosphate Levels Regulates Capsaicin and Mustard Oil Responses." [In English]. Journal of neuroscience research 89, no. 6 (June 2011 2022-01-26 2011): 945-54.
Patil, M. J., N. A. Jeske, and A. N. Akopian. "Transient Receptor Potential V1 Regulates Activation and Modulation of Transient Receptor Potential A1 by Ca2+." [In English]. Neuroscience 171, no. 4 (2010 Dec 29 2022-01-26 2010): 1109-19.
Pereira, P. J. S., G. D. Machado, G. M. Danesi, F. F. Canevese, V. B. Reddy, T. C. B. Pereira, M. R. Bogo, et al. "Grpr/Pi3k Γ: Partners in Central Transmission of Itch." [In English]. Journal of Neuroscience 35, no. 49 (2015): 16272-81.
Petruska, J. C., J. Napaporn, R. D. Johnson, J. G. Gu, and B. Y. Cooper. "Subclassified Acutely Dissociated Cells of Rat Drg: Histochemistry and Patterns of Capsaicin-, Proton-, and Atp-Activated Currents." [In English]. Journal of Neurophysiology 84, no. 5 (2000): 2365-79.
Peumans, M., P. Venut, G. Politano, and B. V. Meerbeek. "Effective Protocol for Daily High-Quality Direct Posterior Composite Restorations. The Interdental Anatomy of the Class-2 Composite Restoration." [In English]. Journal of Adhesive Dentistry 23, no. 1 (2021): 21-34.
Pfalmer, Beth. "Clamp Down on Biting: [Final Edition]." Rocky Mountain News, 08/22/ 2005 Aug 22 2005, 19D.
Phan, A., A. Y. Liu, A. Sulovari, N. Maqsoodi, C. R. Everett, and A. Mesfin. "Promis Scores Should Not Be Used in Isolation to Measure Outcomes in Lumbar Stenosis Patients." [In eng]. Spine (Phila Pa 1976) 46, no. 23 (Dec 1 2021): E1262-e68.
Pirola, S., A. Montisci, G. Mastroiacovo, E. A. Jaber, D. Fileccia, A. Bonomi, F. Pappalardo, G. Bisleri, and G. Polvani. "Right Ventricular Function after Minimally Invasive Mitral Valve Surgery." [In English]. Journal of Cardiothoracic and Vascular Anesthesia 36, no. 4 (2022): 1073-80.
Pope-Ford, Regina. "A Quantitative Assessment of Low Back Pain in Dentistry." Paper presented at the 6th International Conference on Applied Human Factors and Ergonomics (AHFE), Las Vegas, NV, 2015 Jul 26-30 2015.
Priya, P., D. Khurana, and G. Bhatia. "The Covid-19 Effects on Dentistry." [In English]. European Journal of Molecular and Clinical Medicine 9, no. 1 (2022): 676-85.
R, Mahesh. "Orthodontic Extrusion in Management of Crown Root Fracture." [In English]. Indian Journal of Multidisciplinary Dentistry 3, no. 1 (Nov 2012-Jan Nov 2012-Jan 2013 2017-01-07 2013).
Rabah, N., H. M. Al-Ibrahim, M. Y. Hajeer, M. A. Ajaj, and G. Mahmoud. "Assessment of Patient-Centered Outcomes When Treating Maxillary Constriction Using a Slow Removable Versus a Rapid Fixed Expansion Appliance in the Adolescence Period: A Randomized Controlled Trial." [In eng]. Cureus 14, no. 3 (Mar 2022): e22793.
Rajić, V., and I. Miletić. "Bioceramic Material Used as Root Canal Filling - Case Report." [In English unknown]. Acta Stomatologica Croatica 50, no. 1 (2016): 96.
Ramaraj, P. N., C. H. Mahabaleshwara, R. Singh, A. George, and G. Vijayalakshmi. "Missing Teeth after Maxillofacial Trauma: A Case Report and Management Protocol." [In English]. Journal of the Korean Association of Oral and Maxillofacial Surgeons 46, no. 6 (2020): 422-27.
Rancic, V., B. Rawal, B. Panaitescu, A. Ruangkittisakul, and K. Ballanyi. "Suction Electrode Recording in Locus Coeruleus of Newborn Rat Brain Slices Reveals Network Bursting Comprising Summated Non-Synchronous Spiking." [In English]. Neuroscience Letters 671 (2018): 103-07.
Ranganathan, Kannan, and T. Smitha. "Covid - 19 Fact Sheet for the Dental Professional." [In English]. Journal of Oral and Maxillofacial Pathology : JOMFP 24, no. 1 (Jan-Apr Jan-Apr 2020 2021-10-05 2020): 8-10.
Reimanna, F., J. J. Cox, I. Belfer, L. Diatchenko, D. V. Zaykin, D. P. McHale, J. P. H. Drenth, et al. "Pain Perception Is Altered by a Nucleotide Polymorphism in Scn9a." [In English]. Proceedings of the National Academy of Sciences of the United States of America 107, no. 11 (2010): 5148-53.
Ritsma, Richard. "Post-Operative Pain Relief in a Pouch." [In English]. Surgical Products 22, no. 9 (Sep 2003 2021-11-15 2003): 4.
Roma, M., R. Gupta, and S. Hegde. "A Prospective Clinical Study with One Year Follow up of Deep Caries Management Using a Novel Biomaterial." [In eng]. BMC Res Notes 15, no. 1 (Apr 28 2022): 150.
Romero-Grimaldi, C., E. Berrocoso, C. Alba-Delgado, J. L. M. Madrigal, B. G. Perez-Nievas, J. C. Leza, and J. A. Mico. "Stress Increases the Negative Effects of Chronic Pain on Hippocampal Neurogenesis." [In eng]. Anesth Analg 121, no. 4 (Oct 2015): 1078-88.
Ross, Gracious R., Aravind R. Gade, William L. Dewey, and Hamid I. Akbarali. "Opioid-Induced Hypernociception Is Associated with Hyperexcitability and Altered Tetrodotoxin-Resistant Na+ Channel Function of Dorsal Root Ganglia." [In English]. American journal of physiology. Cell physiology 302, no. 8 (2012 Apr 15 2022-01-26 2012): C1152-C61.
Rycroft, B. K., and A. J. Gibb. "Inhibitory Interactions of Calcineurin (Phosphatase 2b) and Calmodulin on Rat Hippocampal Nmda Receptors." [In English]. Neuropharmacology 47, no. 4 (2004): 505-14.
Sabea, D. W. "Evaluation of Responsiveness, Adaptation& Alertness for Sample of Iraqi Dentists During Covid-19 Crunch/ (Sample from Baghdad City)." [In English]. Systematic Reviews in Pharmacy 12, no. 2 (2021): 209-18.
Saito, Mitsuru, Hiroki Toyoda, Shinpei Kawakami, Hajime Sato, Yong Chul Bae, and Youngnam Kang. "Capsaicin Induces Theta-Band Synchronization between Gustatory and Autonomic Insular Cortices." [In English]. The Journal of neuroscience : the official journal of the Society for Neuroscience 32, no. 39 (2012 Sep 26 2022-01-26 2012): 13470-87.
Sajjan, G., C. Dwarakanath, N. V. D. Nalam, and Satya Singamsetty. "Necrosis of Gingiva and Alveolar Bone Caused by Accidental Sodium Hypochlorite Seepage During Endodontic Treatment." [In English]. Journal of Interdisciplinary Dentistry 4, no. 2 (May-Aug May-Aug 2014 2015-10-27 2014).
Sakson, Steve. "Orthodontists Study Business of Teeth." Journal Record, 12/07/ 1994 Dec 07 1994.
Salas-López, E. K., S. Casas-Flores, N. E. López-Lozano, E. Layseca-Espinosa, C. A. García-Sepúlveda, P. C. Niño-Moreno, and A. Pozos-Guillén. "Analysis of Bacterial Communities of Infected Primary Teeth in a Mexican Population." [In English]. Medicina Oral Patologia Oral y Cirugia Bucal 25, no. 5 (2020): e668-e74.
Sanmati, Pol, Farhin Katge, Vamsi Krishna, Pooja Balgi, and Debapriya Pradhan. "Effect of Rubber Dam on Objective and Subjective Parameters of Stress During Dental Treatment of Children." [In English]. Indian Journal of Oral Health and Research 4, no. 1 (Jan/Jun Jan/Jun 2018 2020-01-06 2018): 16-20.
Sassatelli, R., A. Carella, F. Azzolini, L. Camellini, M. Cavina, F. Decembrino, V. Iori, et al. "A Rare Case of Oesophageal Duplication as Complication of Undiagnosed Severe Eosinophilic Oesophagitis Treated Successfully by Using Endoscopic Treatment." [In English]. Digestive and Liver Disease 45 (2013): S88.
Shah, Nimisha, Meghna Kothari, Parth Patel, Jaimini Patel, and Ankit Arora. "Comparative Evaluation of Novel Customized Cushees During Rubber Dam Isolation Using Self-Designed Evaluation Criteria: A Randomized Clinical Study." [In English]. Journal of Conservative Dentistry 24, no. 3 (May 2021 2021-12-16 2021): 241-45.
Shah, N. C., M. A. Kothari, P. P. Patel, J. J. Patel, and A. Arora. "Comparative Evaluation of Novel Customized Cushees During Rubber Dam Isolation Using Self-Designed Evaluation Criteria: A Randomized Clinical Study." [In eng]. J Conserv Dent 24, no. 3 (May-Jun 2021): 241-45.
Shahmirzadi, S. E., M. Fazlyab, E. Esnaashari, A. Azizi, and A. A. Moshari. "Effect of Low-Level Laser Therapy on Postoperative Pain after Single-Visit Root Canal Retreatment of Mandibular Molars: A Randomized-Controlled Clinical Trial." International endodontic journal  (2021).
Shields, Shannon D., Xiaoyang Cheng, Nurcan Uçeyler, Claudia Sommer, Sulayman D. Dib-Hajj, and Stephen G. Waxman. "Sodium Channel Na(V)1.7 Is Essential for Lowering Heat Pain Threshold after Burn Injury." [In English]. The Journal of neuroscience : the official journal of the Society for Neuroscience 32, no. 32 (2012 Aug 08 2022-01-26 2012): 10819-32.
Shim, H. S., C. Bae, J. Wang, K. H. Lee, K. M. Hankerd, H. K. Kim, J. M. Chung, and J. H. La. "Peripheral and Central Oxidative Stress in Chemotherapy-Induced Neuropathic Pain." [In English]. Molecular Pain 15 (2019).
Siddiqui, Sonia, Aisha Kamal, Faisal Khan, Khawar Saeed Jamali, and Zafar Saeed Saify. "Gallic and Vanillic Acid Suppress Inflammation and Promote Myelination in an in Vitro Mouse Model of Neurodegeneration." [In English]. Molecular biology reports 46, no. 1 (February 2019 2022-01-27 2019): 997-1011.
Singla, M., M. Gugnani, M. S. Grewal, U. Kumar, and V. Aggarwal. "Does the Presence and Amount of Epinephrine in 2% Lidocaine Affect Its Anesthetic Efficacy in the Management of Symptomatic Maxillary Molars with Irreversible Pulpitis?" [In eng]. J Dent Anesth Pain Med 22, no. 1 (Feb 2022): 39-47.
Sinjari, Bruna, Imena Rexhepi, Manlio Santilli, D′Addazio Gianmaria, Piero Chiacchiaretta, Carlo Piero Di, and Sergio Caputi. "The Impact of Covid-19 Related Lockdown on Dental Practice in Central Italy—Outcomes of a Survey." [In English]. International Journal of Environmental Research and Public Health 17, no. 16 (2020 2022-04-29 2020): 5780.
Song, J. H., E. S. Park, S. M. Han, S. R. Han, D. K. Ahn, and D. H. Youn. "Signal Transduction Mechanisms Underlying Group I Mglur-Mediated Increase in Frequency and Amplitude of Spontaneous Epscs in the Spinal Trigeminal Subnucleus Oralis of the Rat." [In English]. Molecular pain 5 (2009): 50.
Song, O. R., H. B. Kim, S. Jouny, I. Ricard, A. Vandeputte, N. Deboosere, E. Marion, et al. "A Bacterial Toxin with Analgesic Properties: Hyperpolarization of Drg Neurons by Mycolactone." [In English]. Toxins 9, no. 7 (2017).
Stuepp, Rubia Teodoro, Leonisa Gabriela Cabral Fenandes, Gilberto Melo, Filipe Modolo, and Henrique Jose Ferrari. "Anesthetic Efficacy of an Alternative Inferior Alveolar Nerve Block Technique Using an Extra-Short Needle: A Double-Blind Randomized Non-Inferiority Trial." Journal of Oral and Maxillofacial Surgery 79, no. 5 (May 2021).
Sun, X. F., W. W. Qiao, L. Y. Meng, and Z. Bian. "Piezo1 Ion Channels Mediate Mechanotransduction in Odontoblasts." [In eng]. J Endod  (Feb 25 2022).
Sun, Xue-Fei, Wei-Wei Qiao, Liu-Yan Meng, and Zhuan Bian. "Piezo1 Ion Channels Mediate Mechanotransduction in Odontoblasts." Journal of endodontics  (2022-Feb-25 2022).
Swartz, D. "The Pro-Vas® Spring Clip Technique for Vas Occlusion." [In English]. Journal of Urology 185, no. 4 (2011): e628.
Tadayon, N., S. M. R. Kalantar-Motamedi, and S. Zarrintan. "Incidental Isolated Inferior Vena Cava Aneurysm: Case Report and Literature Review." [In English]. International Angiology 37 (2018): 84-85.
Tahira, Tayyaba, Rizwan Jouhar, Huwaina Ghani, Ahmed Naseer, Ahmad Rao, and Sara Jamil. "The Effect of Mineral Trioxide Aggregate as a Direct Pulp Capping Agent in Permanent Teeth." [In English]. Journal of International Oral Health 10, no. 6 (Nov/Dec Nov/Dec 2018 2020-01-06 2018): 310-13.
Takeda, D., T. Nakatsuka, J. G. Gu, and M. Yoshida. "The Activation of Nicotinic Acetylcholine Receptors Enhances the Inhibitory Synaptic Transmission in the Deep Dorsal Horn Neurons of the Adult Rat Spinal Cord." [In English]. Molecular Pain 3 (2007).
Takeda, D., T. Nakatsuka, R. Papke, and J. G. Gu. "Modulation of Inhibitory Synaptic Activity by a Non-Α4β2, Non-Α7 Subtype of Nicotinic Receptors in the Substantia Gelatinosa of Adult Rat Spinal Cord." [In English]. Pain 101, no. 1-2 (2003): 13-23.
Takeda, M., J. Kitagawa, M. Takahashi, and S. Matsumoto. "Activation of Interleukin-1beta Receptor Suppresses the Voltage-Gated Potassium Currents in the Small-Diameter Trigeminal Ganglion Neurons Following Peripheral Inflammation." [In English]. Neuroscience Research 65, no. S1 (2009): S214.
———. "Activation of Interleukin-1β Receptor Suppresses the Voltage-Gated Potassium Currents in the Small-Diameter Trigeminal Ganglion Neurons Following Peripheral Inflammation." [In English]. Pain 139, no. 3 (2008): 594-602.
Takeda, M., M. Nasu, T. Kanazawa, M. Takahashi, and Y. Shimazu. "Chemokine Ligand 2/Chemokine Receptor 2 Signaling in the Trigeminal Ganglia Contributes to Inflammatory Hyperalgesia in Rats." [In English]. Neuroscience Research 128 (2018): 25-32.
Takeda, M., M. Takahashi, and S. Matsumoto. "Inflammation Enhanced Brain-Derived Neurotrophic Factor-Induced Suppression of the Voltage-Gated Potassium Currents in Small-Diameter Trigeminal Ganglion Neurons Projecting to the Trigeminal Nucleus Interpolaris/Caudalis Transition Zone." [In English]. Neuroscience 261 (2014): 223-31.
Takeda, M., M. Takahashi, M. Nasu, and S. Matsumoto. "In Vivo Patch-Clamp Analysis of Response Properties of Rat Somatosensory Cortical Neurons Responding to Noxious Stimulation of the Facial Skin." [In English]. Neuroscience Research 71 (2011): e156.
Takeda, M., T. Tanimoto, M. Ikeda, M. Nasu, J. Kadoi, S. Yoshida, and S. Matsumoto. "Enhanced Excitability of Rat Trigeminal Root Ganglion Neurons Via Decrease in a-Type Potassium Currents Following Temporomandibular Joint Inflammation." [In English]. Neuroscience 138, no. 2 (2006): 621-30.
Taylor, Barbara. "If Your Baby Bites." New Beginnings, 1999 Apr 30 1999, 36-39.
Thao Nguyen Thi, Phuong, Jang Seon Hui, Santosh Rijal, Jung Woo Kwon, Junghyun Kim, Park Soo Joung, and Seong Kyu Han. "Gaba- and Glycine-Mimetic Responses of Linalool on the Substantia Gelatinosa of the Trigeminal Subnucleus Caudalis in Juvenile Mice: Pain Management through Linalool-Mediated Inhibitory Neurotransmission." [In English]. The American Journal of Chinese Medicine 49, no. 6 (2021 2021-08-19 2021).
The Associated, Press. "Straight Talk About Teeth Orthodontists Brainstorm in N.Y.: [All Editions.=.3 Star. 2 Star P. 2 Star B. 1 Star, Late. 1 Star Early]." The Record, 12/07/ 1994 Dec 07 1994, c03.
Thi Nguyen, P. T., S. H. Jang, S. Rijal, S. J. Park, and S. K. Han. "Inhibitory Actions of Borneol on the Substantia Gelatinosa Neurons of the Trigeminal Subnucleus Caudalis in Mice." [In English]. Korean Journal of Physiology and Pharmacology 24, no. 5 (2020): 433-40.
Thi Thanh Hoang, Nguyen, Bhattarai Janardhan Prasad, Park Soo Joung, and Seong Kyu Han. "Activation of Glycine and Extrasynaptic Gaba<Sub>a</Sub> Receptors by Taurine on the Substantia Gelatinosa Neurons of the Trigeminal Subnucleus Caudalis." [In English]. Neural Plasticity 2013 (2013 2020-05-29 2013): 12.
Timmons, S., C. Stanford, D. Cobb, G. Denehy, M. Vargas, J. Wefel, D. Dawson, and T. Flynn. "Clinical Outcomes and Post-Operative Sensitivity of Bonded Ceramic Posterior Restorations." 83rd general session of IADR/AADR/CADR; 2005, mar; baltimore, maryland, united states  (2005): 566.
Tomoyose, O., D. Kodama, H. Ono, and M. Tanabe. "Presynaptic Inhibitory Effects of Fluvoxamine, a Selective Serotonin Reuptake Inhibitor, on Nociceptive Excitatory Synaptic Transmission in Spinal Superficial Dorsal Horn Neurons of Adult Mice." [In English]. Journal of Pharmacological Sciences 126, no. 2 (2014): 136-45.
Tran, Xuan Vinh, Ngo Lan Thi Quynh, and Tchilalo Boukpessi. "Biodentine<Sup>Tm</Sup> Full Pulpotomy in Mature Permanent Teeth with Irreversible Pulpitis and Apical Periodontitis." [In English]. Healthcare 9, no. 6 (2021 2021-08-09 2021): 720.
Tunio, Z. H., M. A. Akhund, R. A. Jhatiyal, M. K. Abbasi, T. Ahmed, and J. H. Khaskheli. "Segmental Tibial Fractures Treated by Naseer-Awais External Fixator: A 5 Years Study." [In English]. Pakistan Journal of Medical and Health Sciences 14, no. 4 (2020): 1925-28.
Turner, S., J. E. Harrison, F. N. J. Sharif, D. Owens, and D. T. Millett. "Orthodontic Treatment for Crowded Teeth in Children." Cochrane Database of Systematic Reviews, no. 12 (2021).
Uta, D., K. Tsuboshima, H. Nishijo, K. Mizumura, and T. Taguchi. "Neuronal Sensitization and Synaptic Facilitation in the Superficial Dorsal Horn of a Rat Reserpine-Induced Pain Model." [In eng]. Neuroscience 479 (Dec 15 2021): 125-39.
Vad, O. B., Y. Yan, F. Denti, G. Ahlberg, L. Refsgaard, S. H. Bomholtz, J. L. Santos, et al. "Whole-Exome Sequencing Implicates Neuronal Calcium Channel with Familial Atrial Fibrillation." [In English]. Frontiers in Genetics 13 (2022).
Varadharaja, M., J. Udhya, Ila Srinivasan, Jambai Sivakumar, Ramasamy Karthik, and M. Manivanan. "Comparative Clinical Evaluation of Transcutaneous Electrical Nerve Stimulator over Conventional Local Anesthesia in Children Seeking Dental Procedures: A Clinical Study." [In English]. Journal of Pharmacy and Bioallied Sciences 6 (Jul 2014 2021-10-05 2014): 113-17.
Veljkovic, A., M. Symes, A. Younger, C. Rungprai, K. Z. Abbas, P. Salat, J. Tennant, and P. Phisitkul. "Neurovascular and Clinical Outcomes of the Percutaneous Endoscopically Assisted Calcaneal Osteotomy (Peco) Technique to Correct Hindfoot Malalignment." [In English]. Foot and Ankle International 40, no. 2 (2019): 178-84.
Walker, Richard S., A. Gardiner Wade, Gelsomina Iazzetti, and Nikhil K. Sarkar. "Galvanic Interaction between Gold and Amalgam." [In English]. American Dental Association. The Journal of the American Dental Association 134, no. 11 (Nov 2003 2014-05-16 2003): 1463-67.
Walli, A. K., V. Thorawade, K. Parelkar, S. Nagle, and K. Kulsange. "Intraoral Styloidectomy in Eagle’s Syndrome-a Risky and Infrequently Performed Approach." [In English]. Journal of Clinical and Diagnostic Research 12, no. 1 (2018): MD01-MD02.
Walsh, John. "John Walsh Column." The Independent, 12/12/ 1996 Dec 12 1996, 21.
Wanasuntronwong, A., U. Jansri, and A. Srikiatkhachorn. "Neural Hyperactivity in the Amygdala Induced by Chronic Treatment of Rats with Analgesics May Elucidate the Mechanisms Underlying Psychiatric Comorbidities Associated with Medication-Overuse Headache." [In English]. BMC Neuroscience 18, no. 1 (2017).
Wang, H. L., T. Wu, W. T. Chang, C. Y. Wu, and M. S. Chen. "Functional Analysis of Connexin-32 Gene Mutations Associated with X-Linked Dominant Charcot-Marie Tooth Disease." Society for Neuroscience Abstracts 26, no. 1-2 (2000 2000): Abstract No.-91.9.
Wang, K. Y., J. W. Wu, J. K. Cheng, C. C. Chen, W. Y. Wong, R. G. Averkin, G. Tamás, K. Nakazawa, and C. C. Lien. "Elevation of Hilar Mossy Cell Activity Suppresses Hippocampal Excitability and Avoidance Behavior." [In English]. Cell Reports 36, no. 11 (2021).
Wang, Kai-Yi, Jei-Wei Wu, Jen-Kun Cheng, Chun-Chung Chen, Wai-Yi Wong, Robert G. Averkin, Gabor Tamas, Kazu Nakazawa, and Cheng-Chang Lien. "Elevation of Hilar Mossy Cell Activity Suppresses Hippocampal Excitability and Avoidance Behavior." Cell Reports 36, no. 11 (Sep 14 2021).
Wang, Q., J. Cao, Q. Zhu, C. Luan, X. Chen, X. Yi, H. Ding, et al. "Inhibition of Voltage-Gated Sodium Channels by Bisphenol a in Mouse Dorsal Root Ganglion Neurons." [In English]. Brain Research 1378 (2011): 1-8.
Wang, S., J. Joseph, L. Diatchenko, J. Y. Ro, and M. K. Chung. "Agonist-Dependence of Functional Properties for Common Nonsynonymous Variants of Human Transient Receptor Potential Vanilloid 1." [In English]. Pain 157, no. 7 (2016): 1515-24.
Wang, Sen, John Joseph, Jin Y. Ro, and Man-Kyo Chung. "Modality-Specific Mechanisms of Protein Kinase C-Induced Hypersensitivity of Trpv1: S800 Is a Polymodal Sensitization Site." [In English]. Pain 156, no. 5 (May 2015 2022-01-26 2015): 931-41.
Wang, S., J. Joseph, J. Y. Ro, and M. K. Chung. "Modality-Specific Mechanisms of Protein Kinase C-Induced Hypersensitivity of Trpv1: S800 Is a Polymodal Sensitization Site." [In English]. Pain 156, no. 5 (2015): 931-41.
Wang, Wenjuan, Jun Wang, Qiang Wang, Wenhui Wu, Fei Huan, and Hang Xiao. "Bisphenol a Modulates Calcium Currents and Intracellular Calcium Concentration in Rat Dorsal Root Ganglion Neurons." [In English]. The Journal of membrane biology 246, no. 5 (May 2013 2022-01-26 2013): 391-97.
Wang, Xue-Dong, Xiao-Xing Kou, Dan-Qing He, Min-Min Zeng, Zhen Meng, Rui-Yun Bi, Yan Liu, et al. "Progression of Cartilage Degradation, Bone Resorption and Pain in Rat Temporomandibular Joint Osteoarthritis Induced by Injection of Iodoacetate." Plos One 7, no. 9 (Sep 11 2012).
Wang, Z. Z., C. N. Tseng, Y. Yao, and J. M. Wang. "Genetic Analysis of Alpha-Bungarotoxin-Binding Sites on the Nicotinic Acetylcholine Receptor." Society for Neuroscience Abstracts 26, no. 1-2 (2000 2000): Abstract No.-137.16.
Waskitho, A., Y. Yamamoto, S. Raman, F. Kano, H. Yan, R. Raju, S. Afroz, et al. "Peripherally Administered Botulinum Toxin Type a Localizes Bilaterally in Trigeminal Ganglia of Animal Model." [In eng]. Toxins (Basel) 13, no. 10 (Oct 5 2021).
Winter, J., R. Frankenberger, F. Günther, and M. J. Roggendorf. "Dental Education During the Covid-19 Pandemic in a German Dental Hospital." [In English]. International Journal of Environmental Research and Public Health 18, no. 13 (2021).
Wong, F., C. J. Vierck, J. L. Riley Joseph L, C. King, and A. P. Mauderli. "A New Thermal Stimulation Method for Human Psychophysical Studies: Pain Intensity Clamping." [In English]. Journal of Neuroscience Methods 188, no. 1 (2010): 83-88.
Wu, P. H., A. Dixit, D. M. K. Tan, L. Shen, and Y. H. Chee. "Prospective Study of Surgical Fixation of Radial Head Fractures Using Cannulated Headless Compression Screws for Simple and Complex Radial Head Fractures." [In English]. Journal of Orthopaedic Surgery 25, no. 2 (2017).
Wu, Yongfu, Dongyun Qin, Huiling Yang, and Hui Fu. "Evidence for the Participation of Acid-Sensing Ion Channels (Asics) in the Antinociceptive Effect of Curcumin in a Formalin-Induced Orofacial Inflammatory Model." [In English]. Cellular and molecular neurobiology 37, no. 4 (May 2017 2022-01-27 2017): 635-42.
Xia, R., K. Dekermendjian, E. Lullau, and N. Dekker. "Trpv1: A Therapy Target That Attracts the Pharmaceutical Interests." 637-65, 2011.
Xu, Y., L. Zeng, F. Ye, and Y. Jin. "Periodontal Tissue Regeneration Combined with Orthodontics Can Restore Periodontal Function and Improve Quality of Life in Patients with Periodontitis." [In English]. International Journal of Clinical and Experimental Medicine 13, no. 8 (2020): 5584-92.
Yamakura, T. "Effects of General Anesthetics on G-Protein-Coupled Inwardly Rectifying Potassium Channels." [In English]. Anesthesia and Resuscitation 37, no. 3-4 (2001): 89-90.
Yang, K., and H. Ma. "Blockade of Gabab Receptors Facilitates Evoked Neurotransmitter Release at Spinal Dorsal Horn Synapse." [In English]. Neuroscience 193 (2011): 411-20.
Ye, Yingchao, Yaoyao Cai, Erjie Xia, Kejian Shi, Zhousheng Jin, Hongfei Chen, Fangfang Xia, et al. "Apelin-13 Reverses Bupivacaine-Induced Cardiotoxicity Via the Adenosine Monophosphate-Activated Protein Kinase Pathway." [In English]. Anesthesia and analgesia 133, no. 4 (2021 Oct 01 2022-02-04 2021): 1048-59.
Yin, Hua, Cho Dong Hyu, Park Soo Joung, and Seong Kyu Han. "Gaba-Mimetic Actions of <I>Withania Somnifera</I> on Substantia Gelatinosa Neurons of the Trigeminal Subnucleus Caudalis in Mice." [In English]. The American Journal of Chinese Medicine 41, no. 5 (2013 2019-01-07 2013).
Yin, Hua, Bhattarai Janardhan Prasad, Sun Mi Oh, Park Soo Joung, Dong Kuk Ahn, and Seong Kyu Han. "Baicalin Activates Glycine and Γ-Aminobutyric Acid Receptors on Substantia Gelatinosa Neurons of the Trigeminal Subsnucleus Caudalis in Juvenile Mice." [In English]. The American Journal of Chinese Medicine 44, no. 2 (2016 2019-01-07 2016).
Yoon, S. Y., S. G. Kwon, Y. H. Kim, J. H. Yeo, H. G. Ko, D. H. Roh, B. K. Kaang, et al. "A Critical Role of Spinal Shank2 Proteins in Nmda-Induced Pain Hypersensitivity." [In English]. Molecular Pain 13 (2017).
Yu, J., D. S. Wang, R. P. Bonin, A. Penna, A. Alavian-Ghavanini, A. A. Zurek, G. Rauw, G. B. Baker, and B. A. Orser. "Gabapentin Increases Expression of Δ Subunit-Containing Gabaa Receptors." [In English]. EBioMedicine 42 (2019): 203-13.
Zhang, X. L., L. P. Mok, E. J. Katz, and M. S. Gold. "Bkca Currents Are Enriched in a Subpopulation of Adult Rat Cutaneous Nociceptive Dorsal Root Ganglion Neurons." [In English]. European Journal of Neuroscience 31, no. 3 (2010): 450-62.
Zhao, P., L. A. Pattison, D. D. Jensen, N. N. Jimenez-Vargas, R. Latorre, T. Lieu, J. O. Jaramillo, et al. "Protein Kinase D and Gβγ Mediate Sustained Nociceptive Signaling by Biased Agonists of Protease-Activated Receptor-2." [In English]. Journal of Biological Chemistry 294, no. 27 (2019): 10649-62.
Zhu, Yi. "Switch of Gaba(a) Signaling with Persistent Inflammation." Ph.D., University of Maryland, Baltimore, 2012.
Zhu, Y., S. Dua, and M. S. Gold. "Inflammation-Induced Shift in Spinal Gabaa Signaling Is Associated with a Tyrosine Kinase-Dependent Increase in Gabaa Current Density in Nociceptive Afferents." [In English]. Journal of Neurophysiology 108, no. 9 (2012): 2581-93.
Zhu, Y., S. G. Lu, and M. S. Gold. "Persistent Inflammation Increases Gaba-Induced Depolarization of Rat Cutaneous Dorsal Root Ganglion Neurons in Vitro." [In English]. Neuroscience 220 (2012): 330-40.
Zilinskaite-Petrauskiene, I., and S. R. Haug. "A Comparison of Endodontic Treatment Factors, Operator Difficulties, and Perceived Oral Health-Related Quality of Life between Elderly and Young Patients." [In eng]. J Endod 47, no. 12 (Dec 2021): 1844-53.
———. "A Comparison of Endodontic Treatment Factors, Operator Difficulties, and Perceived Oral Health–Related Quality of Life between Elderly and Young Patients." [In English]. Journal of Endodontics 47, no. 12 (2021): 1844-53.
