# Supplementary material for: Reducing pain and discomfort associated with rubber dam clamp placement in children and adolescents: a systematic review and meta-analysis of effectiveness
Source: BMC Oral Health. 2023 Jun 16;23:398. doi: 10.1186/s12903-023-03115-7 (PMC10276393; doi:10.1186/s12903-023-03115-7)
Supplement: Supplementary file 1 — Additional file 1. [file 12903_2023_3115_MOESM1_ESM.zip › For Meta-analysis-24 Ordi-Clamp.xlsx]

## Sheet: Pain
id	article	study design	age	LA (Y/N)	intervention 1	n1	n pain+ 1	% pain+1	intervention2	n2	n pain+ 2	% pain+2	intervention3	n3	n pain+ 3	OR	CI
72	Wambier et al,. 2018	split-mouth	8-12 years	N	Topical liposomal thermo-sensitive gel (TLTG)	81	18	22.22	placebo gel	81	22	27.16				0.7	0.3-1.8
182	Coudert et al., 2014, France	Double-blind, placebo-controlled, single-dose, parallel-group	5-12 years	NM	topical Cream containing 2 % lidocaine	31	18	58.1	Placebo cream	33	21	63.6364				NM	NM
218	Yilmaz et al., 2011, Turkey	Double-blind	6-8 years	Y	4% articaine HCl with 1:100000 epinephrine	79	0	0	3% prilocaine HCl with 1.08 μg felypressin	78	0	0				NM	NM
237	Yassen et al., 2010, Iraq	Double-blind, crossover	6-9 years	Y	Mandibular infiltration	36	1	2.77778	Mandibular block	36	0	0				NM	NM
319-1	Baghdadi et al., 1999, Syria	Split-mouth	6-12 years	Y	Electronic dental anesthesia (EDA)	28	14	50	traditional local anesthesia	28	21	75				NM	NM
319-2					Electronic dental anesthesia (EDA)	28	12	42.8571	traditional local anesthesia	28	8	28.5714				NM	NM
354	teDu et al., 1993, USA	split-mouth	6-12 years	Y	Electronic dental anesthesia (EDA)	27	3	11.1111	traditional local anesthesia	27	5	18.5185				NM	NM
362	Wright et al., 1991, CanadaDouble-blind, parallel		3.5-6 years	Y	local anesthesia- mepivacaine hydrochloride 2%	22	4	18.1818	local anesthesia- prilocaine hydrochloride 4%	19	4	21.0526	local anesthesia- articaine hydrochloride 4%	25	3	NM	NM
408	Wambier et al., 2018, Brazil	split-mouth, triple-blind	8-12 years	Y	Topical anesthetic agent- light-cured anesthetic gel made in pharmacy school	82	4	4.87805	Topical anesthetic agent- placebo gel	82	12	14.6341				0.3	0.1-0.9
499-1	Oulis et al., 1996, Greece	Split-mouth	3-7 years	Y	Infiltrtion- Amalgam	61	0	0	Block- Amalgam	61	0	0
499-2					Infiltration- SSC	16	0	0	Block- SSC	16	0	0
499-3					Infiltration- Pulpotomy	13	0	0	Block- Pulpotomy	13	0	0
					Infiltration- Extraction	4	0	0	Block- Extraction	4	0	0
								#DIV/0!				#DIV/0!
								#DIV/0!				#DIV/0!
								#DIV/0!				#DIV/0!
								#DIV/0!				#DIV/0!
								#DIV/0!				#DIV/0!
								#DIV/0!				#DIV/0!
								#DIV/0!				#DIV/0!
								#DIV/0!				#DIV/0!
								#DIV/0!				#DIV/0!
								#DIV/0!				#DIV/0!
								#DIV/0!				#DIV/0!
								#DIV/0!				#DIV/0!
								#DIV/0!				#DIV/0!
								#DIV/0!				#DIV/0!
								#DIV/0!				#DIV/0!
								#DIV/0!				#DIV/0!
								#DIV/0!				#DIV/0!
								#DIV/0!				#DIV/0!
								#DIV/0!				#DIV/0!
								#DIV/0!				#DIV/0!
								#DIV/0!				#DIV/0!
								#DIV/0!				#DIV/0!
								#DIV/0!				#DIV/0!
								#DIV/0!				#DIV/0!
								#DIV/0!				#DIV/0!
								#DIV/0!				#DIV/0!
								#DIV/0!				#DIV/0!
								#DIV/0!				#DIV/0!
								#DIV/0!				#DIV/0!
								#DIV/0!				#DIV/0!
								#DIV/0!				#DIV/0!
								#DIV/0!				#DIV/0!
								#DIV/0!				#DIV/0!
								#DIV/0!				#DIV/0!
								#DIV/0!				#DIV/0!
								#DIV/0!				#DIV/0!
								#DIV/0!				#DIV/0!
								#DIV/0!				#DIV/0!
								#DIV/0!				#DIV/0!
								#DIV/0!				#DIV/0!
								#DIV/0!				#DIV/0!
								#DIV/0!				#DIV/0!
								#DIV/0!				#DIV/0!
								#DIV/0!				#DIV/0!
								#DIV/0!				#DIV/0!
								#DIV/0!				#DIV/0!

## Sheet: Pain intensity
id	article	study design	age	LA (Y/N)	assessment scale	Intervention 1	n1	mean1	Sd1	Intervention 2	n2	mean2	sd2	Intervention 3	n3	mean3	sd3	Intervention 4	n4	mean4	sd4	Intervention 5	n5	mean5	sd5
81	Garrocho-Rangel et al. 2018	crossover	5-8 years	Y	FLACC	Distraction- Audiovisual	36	1.78	2.93	Behaviour management techniques- traditional behaviour management	36	1.36	1.45
72	Wambier et al. 2018	split-mouth	8-12 years	N	11-point numerical scale	Topical anesthesia- Topical liposomal thermo-sensitive gel (TLTG)	81	1	0-2	Topical anesthesia- placebo gel	81	1	0-2.2
126	Alamoudi et al., 2016, Saudi Arabia	double-blind, parallel	5-9 years	Y	sounds, eyes, and motor (SEM) scale	Local anesthesia- traditional inferior alveolar nerve block	31	clamp placemnt: 3.354 / clamp removal: 3.387	clamp placemnt: 0.984/ clamp removal: 0.989	Local anesthesia- IANB using a computer-controlled local anesthetic delivery system (CCLAD)	30	clamp placemnt: 3.600 / clamp removal: 3.466	clamp placemnt: 1.220/ clamp removal: 1.008	Intraligamental anesthesia (ILA) using CCLAD	30	clamp placemnt: 3.433 / clamp removal: 3.033	clamp placemnt: 0.8172/ clamp removal: 0.182
133	Mitrakul et al., 2015, Thailand	split-mouth	5-8 years	Y	Faces Pain Scale-Revised (FPS-R) /face, legs, activity, crying and consolability scale (FLACC)	Distraction- Audiovisual	21	FPS-R: NM/ FLACC: ,group I: 0.81, group II: 1.1,	FPS-R: NM/ FLACC: ,group I: 1.33, group II: 1.48,	Behaviour management techniques- Other behaviour management techniques	21	FPS-R: NM/ FLACC: group I: 1.29, group II: 1	FPS-R: NM/ FLACC: group I:1.45, group II: 1.26
164	Varadharaja et al., 2014, India	Split-mouth	6-12 years	Y	visual analog scale and hear rate	Topical anesthesia- Transcutaneous electrical nerve stimulator (TENS)	50	VAS: 1.56, HR: 0.78	VAS: 2.19, HR: 2.22	Local anesthesia-conventional injectable local anesthetic (LA)	50	VAS: 2.33, HR: 11.78	VAS: 1.73, HR:8.73
182	Coudert et al., 2014, France	Double-blind, placebo-controlled, single-dose, parallel-group	5-12 years	NM	100-mm visual analog scale	Topical anesthesia- topical Cream containing 2 % lidocaine	31	NM	NM	Topical anesthesia- Placebo cream	33	NM	NM
218	Yilmaz et al., 2011, Turkey	Double-blind	6-8 years	Y	pain-related behaviours (Facial expression, Eye squeezing, Hand movements, Torso movements,Leg movements,Crying)	Local anesthesia- 4% articaine HCl with 1:100000 epinephrine	78	NM	NM	Local anesthesia- 3% prilocaine HCl with 1.08 μg felypressin	79	NM	NM
243	Watts et al., 2010, USA	split-mouth	7-12 years	N	Faces Pain Scale (FPS)	Topical anesthesia- Oraqix (lidocaine/Prilocaine)	45	؟	؟	Topical anesthesia- 20 percent benzocaine gel	45	؟	؟
288	Lim et al., 2004, USA	Within-subject, crossover	6-12 years	N	Facial pain sclae	Topical anesthesia- EMLA (eutectic mixture of local anesthetics, 2.5% lidocaine and 2.5% prilocaine)	31	0.47	0.27	Topical anesthesia- Placebo (Vaseline)	31	0.64	0.24
294	Naidu et al., 2004, USA	2-group randomized blinded	5-8 years	Y	Color Analogue Scale (CAS)	Local anesthesia- Block/ Long buccal	52	2.83	2.89	Local anesthesia-Infiltration/interpapillary injection	49	1.89	2.89
307	Stecker et al., USA, 2002	split-mouth	6.4-17.4 years	N	visual analog scale	Topical anesthesia- mucosal adhesive patch (DentiPatch)	37	31.0	NM	Topical anesthesia- conventional topical anesthetic (Hurricaine Dry Handle Swab)	37	33.9	NM
319	Baghdadi et al., 1999, Syria	Split-mouth	6-12 years	Y	Color Scale/ Sound, eye, and motor scale (SEM)	local anesthesia- Electronic dental anesthesia (EDA)	28	0.40	0.65	local anesthesia-traditional local anesthesia	28	0.32	0.56
354	teDu et al., 1993, USA	split-mouth	6-12 years	Y	The Eland Color Scale	local anesthesia-Electronic dental anesthesia (EDA)	27	1.48	0.94	local anesthesia-traditional local anesthesia	27	1.18	0.88
372	Abdulhameed et al., 1989, USA	double-blind, crossover	8-14 years	N	Heart rate	Peripheral Electrical Stimulation - 9 kHz electrical stimulus vs sham	30			Peripheral Electrical Stimulation - 12 kHz electrical stimulus vs sham	30			Peripheral Electrical Stimulation - 15 kHz electrical stimulus vs sham	30			Peripheral Electrical Stimulation - 20 kHz electrical stimulus vs sham	30			Peripheral Electrical Stimulation - 25 kHz electrical stimulus vs sham	30
408-1	Wambier et al., 2018, Brazil	split-mouth, triple-blind	8-12 years	Y	Wong-Baker	Topical anesthetic agent- light-cured anesthetic gel made in pharmacy school	82	0.9	1.0	Topical anesthetic agent- placebo gel	82	1.7	1.3
408-2					observational (FLACC)		82	0.4	0.7			2.7	2.2
408-3					numerical (NRS)		82	1.4	1.6			1.0	1.1
