# Supplementary material for: Reducing pain and discomfort associated with rubber dam clamp placement in children and adolescents: a systematic review and meta-analysis of effectiveness
Source: BMC Oral Health. 2023 Jun 16;23:398. doi: 10.1186/s12903-023-03115-7 (PMC10276393; doi:10.1186/s12903-023-03115-7)
Supplement: Supplementary file 1 — Additional file 1. [file 12903_2023_3115_MOESM1_ESM.zip › Included Studies-24 Ordi-Clamp.xlsx]

## Sheet: Final
Articles	Decision	reasons for exclusion	note
72	Included		Converting median to mean
114	Ex	Review
126	Included
133	Included		Contact author for data
164	Included		1. Is heart rate indicative of pain? 2. Contact author for data
182	Included		Contact author for data
218	Included		Contact author for data
237	Included
243	Included		Need full-text translated article
288	Included
294	Included		Nitrous oxide was used
301	Ex	Review
307	Included		SD not reported
317	Ex	Review
319	Included
342	Ex	Review
354	Included
362	Included
372	Included		Contact author for data
408	Included
434	ex	Review
499	Included
603	Ex	Not a clinical trial
612	duplicate (81)
613	Ex	Review
648	Ex	Review
706	Ex	Anxiety not pain
791	Ex	Study protocol
792	Ex	Study protocol
815	Ex	Study protocol
830	Ex	Study protocol
847	Ex	Adult patients
852	Ex	Study protocol
865	Ex	Study protocol- Adult patients
898
